# Supplementary material for: Using Advanced Bioinformatics Tools to Identify Novel Therapeutic Candidates for Proliferative Vitreoretinopathy
Source: Transl Vis Sci Technol. 2023 May 16;12(5):19. doi: 10.1167/tvst.12.5.19 (PMC10198286; doi:10.1167/tvst.12.5.19)
Supplement: Supplement 1 [file tvst-12-5-19_s001.xlsx]

## Sheet: All PVR Drugs
Table 1
Unfiltered Position	Name	Source	p-value	q-value FDR B&H	Hit Count in Query List	Hit Count in Genome	Hit in Query List
1	U 0126	CTD	5.116e-19	1.111e-15	16	444	TGFB1,CDKN1A,BAX,TNF,BCL2,MAPK14,MDM2,HBEGF,IL6,KNG1,NOTCH1,TP53,EDNRB,CXCL8,ACTA2,VEGFA
2	Heparin	CTD	8.534e-19	1.483e-15	12	140	TGFB1,CDKN1A,BAX,MET,TNF,BCL2,PDGFRA,IL6,TP53,CXCL8,ACTA2,VEGFA
3	Simvastatin	CTD	9.758e-19	1.541e-15	17	581	TGFB1,CDKN1A,BAX,EPO,TNF,BCL2,MAPK14,MDM2,IGFBP6,PDGFRA,LOX,IL6,NOTCH1,TP53,CXCL8,ACTA2,VEGFA
4	Cobalt	CTD	1.206e-18	1.747e-15	14	324	TGFB1,CDKN1A,BAX,EPO,MET,LTA,TNF,BCL2,MDM2,IGFBP6,IL6,TP53,CXCL8,VEGFA
5	SB 203580	CTD	3.009e-18	3.267e-15	15	388	TGFB1,CDKN1A,BAX,BMP7,TNF,BCL2,MAPK14,HBEGF,IL6,NOTCH1,TP53,EDNRB,CXCL8,ACTA2,VEGFA
6	Aspirin	CTD	1.299e-17	1.129e-14	17	678	TGFB1,CDKN1A,BAX,RHOG,LTA,TNF,BCL2,MAPK14,ITGA5,MDM2,HBEGF,IL6,KNG1,TP53,EDNRB,CXCL8,VEGFA
7	Curcumin	CTD	2.032e-17	1.471e-14	18	851	TGFB1,CDKN1A,BAX,EPO,PRKCA,LTA,C4B,TNF,BCL2,MAPK14,MDM2,LOX,IL6,NOTCH1,TP53,CXCL8,ACTA2,VEGFA
8	Enalapril	CTD	3.697e-17	2.47e-14	11	131	TGFB1,BAX,EPO,PRKCA,TNF,BCL2,IL6,KNG1,ACTA2,SMAD7,VEGFA
9	Luteolin	CTD	4.03e-17	2.593e-14	11	132	CDKN1A,BAX,TNF,BCL2,MDM2,HBEGF,IL6,TP53,CXCL8,ACTA2,VEGFA
10	carvedilol	CTD	5.648e-17	3.383e-14	11	136	TGFB1,BAX,PRKCA,TNF,BCL2,MAPK14,LOX,HBEGF,IL6,TP53,ACTA2
11	Capsaicin	CTD	9.171e-17	5.14e-14	15	488	TGFB1,CDKN1A,BAX,PRKCA,TNF,BCL2,MAPK14,ITGA5,MDM2,HBEGF,IL6,KNG1,TP53,CXCL8,VEGFA
12	SB203580	Stitch	1.131e-16	5.955e-14	17	772	TGFB1,CDKN1A,BAX,RHOG,MET,PRKCA,LTA,TNF,BCL2,MAPK14,HBEGF,IL6,TP53,CXCL8,ACTA2,SMAD7,VEGFA
13	Gallic Acid	CTD	1.433e-16	7.113e-14	10	97	TGFB1,CDKN1A,BAX,PRKCA,TNF,BCL2,IL6,TP53,CXCL8,VEGFA
14	Amifostine	CTD	1.615e-16	7.583e-14	7	17	CDKN1A,BAX,BCL2,MAPK14,MDM2,IL6,TP53
15	Actinomycin D	Stitch	2.707e-16	1.147e-13	15	525	TGFB1,CDKN1A,BAX,EPO,LTA,TNF,BCL2,MAPK14,MDM2,HBEGF,IL6,TP53,CXCL8,ACTA2,VEGFA
16	Furosemide	CTD	4.639e-16	1.874e-13	11	164	TGFB1,BAX,LTA,TNF,BCL2,ITGA5,MDM2,PDGFRA,IL6,SERPINF1,VEGFA
17	galangin	CTD	5.256e-16	2.047e-13	9	68	TGFB1,CDKN1A,BAX,TNF,BCL2,IL6,CXCL8,SMAD7,VEGFA
18	taxol	Stitch	7.019e-16	2.595e-13	15	560	TGFB1,CDKN1A,BAX,EPO,PRKCA,TNF,BCL2,MAPK14,MDM2,IL6,TP53,CNR2,CXCL8,ACTA2,VEGFA
19	Emodin	CTD	8.432e-16	2.941e-13	11	173	TGFB1,BAX,PRKCA,TNF,BCL2,MAPK14,IL6,NOTCH1,TP53,ACTA2,VEGFA
20	Diclofenac	CTD	9.111e-16	2.951e-13	15	570	CDKN1A,BAX,EPO,MET,PRKCA,TNF,MAPK14,MDM2,TTR,HBEGF,IL6,KNG1,TP53,CXCL8,VEGFA
21	Octreotide	CTD	1.132e-15	3.39e-13	8	42	TGFB1,BAX,BMP7,TNF,TP53,ACTA2,SMAD7,VEGFA
22	myricetin	CTD	1.33e-15	3.917e-13	9	75	TGFB1,CDKN1A,BAX,MET,TNF,BCL2,HBEGF,IL6,VEGFA
23	glycine propionyl carnitine	CTD	1.43e-15	4.074e-13	6	10	TGFB1,BAX,TNF,BCL2,IL6,ACTA2
24	Deferoxamine	CTD	1.892e-15	5.301e-13	11	186	TGFB1,CDKN1A,BAX,EPO,TNF,LOX,IL6,TP53,CXCL8,ACTA2,VEGFA
25	genistein	Stitch	2.361e-15	6.123e-13	18	1117	TGFB1,CDKN1A,BAX,EPO,MET,PRKCA,TNF,BCL2,MAPK14,ITGA5,MDM2,PDGFRA,HBEGF,IL6,TP53,CXCL8,ACTA2,VEGFA
26	Celecoxib	CTD	3.619e-15	8.733e-13	13	376	TGFB1,CDKN1A,BAX,MET,TNF,BCL2,MAPK14,IL6,TP53,EDNRB,CXCL8,ACTA2,VEGFA
27	Ascorbic Acid	CTD	3.699e-15	8.803e-13	15	627	TGFB1,CDKN1A,BAX,MET,BMP7,TNF,BCL2,MAPK14,MDM2,IL6,TP53,EDNRB,CXCL8,ACTA2,VEGFA
28	thymoquinone	CTD	5.106e-15	1.152e-12	8	50	TGFB1,CDKN1A,BAX,TNF,BCL2,IL6,TP53,ACTA2
29	kaempferol	CTD	1.183e-14	2.336e-12	10	149	CDKN1A,BAX,MET,TNF,BCL2,IL6,TP53,CXCL8,ACTA2,VEGFA
30	telmisartan	CTD	1.481e-14	2.892e-12	9	97	TGFB1,BAX,TNF,BCL2,MAPK14,IL6,EDNRB,CXCL8,VEGFA
31	N-acetylcysteine	Stitch	1.522e-14	2.938e-12	14	546	CDKN1A,BAX,EPO,PRKCA,TNF,BCL2,MAPK14,MDM2,HBEGF,IL6,TP53,CXCL8,SERPINF1,VEGFA
32	hesperetin	CTD	1.561e-14	2.979e-12	8	57	TGFB1,CDKN1A,BAX,TNF,BCL2,IL6,TP53,ACTA2
33	Bleomycin	CTD	1.695e-14	3.202e-12	13	424	TGFB1,CDKN1A,BAX,TNF,BCL2,MIR182,HBEGF,IL6,TP53,CXCL8,ACTA2,SMAD7,VEGFA
34	fisetin	CTD	2.409e-14	4.271e-12	8	60	CDKN1A,BAX,TNF,BCL2,IL6,TP53,CXCL8,VEGFA
35	Doxorubicin	CTD	2.623e-14	4.604e-12	20	1768	TGFB1,CDKN1A,BAX,EPO,MET,PRKCA,TNF,BCL2,MAPK14,MDM2,MIR182,LOX,HBEGF,IL6,KNG1,TP53,CXCL8,ACTA2,SMAD7,VEGFA
36	Thioctic Acid	CTD	2.944e-14	4.966e-12	10	163	TGFB1,BAX,C4B,TNF,BCL2,MAPK14,IL6,TP53,ACTA2,VEGFA
37	Losartan	CTD	3.331e-14	5.517e-12	10	165	TGFB1,BAX,TNF,BCL2,LOX,IL6,KNG1,TP53,ACTA2,VEGFA
38	curdlan	CTD	4.367e-14	6.897e-12	9	109	TGFB1,CDKN1A,BAX,LTA,TNF,BCL2,IL6,TP53,VEGFA
39	naringenin	CTD	5.165e-14	8.012e-12	9	111	TGFB1,BAX,PRKCA,TNF,BCL2,IL6,TP53,CXCL8,ACTA2
40	salvianolic acid B	CTD	5.481e-14	8.352e-12	7	35	TGFB1,BAX,TNF,BCL2,IL6,TP53,ACTA2
41	Betamethasone-d5	Stitch	5.618e-14	8.487e-12	18	1342	TGFB1,CDKN1A,BAX,PRKCA,LTA,TNF,BCL2,MAPK14,ITGA5,IGFBP6,LOX,HBEGF,IL6,TP53,EDNRB,CXCL8,ACTA2,VEGFA
42	Pravastatin	CTD	6.098e-14	9.054e-12	8	67	CDKN1A,BAX,TNF,BCL2,MDM2,IL6,TP53,CXCL8
43	baicalin	CTD	6.797e-14	9.922e-12	7	36	TGFB1,BAX,TNF,BCL2,IL6,NOTCH1,TP53
44	chrysin	CTD	7.16e-14	1.037e-11	9	115	TGFB1,CDKN1A,BAX,TNF,BCL2,IL6,TP53,CXCL8,ACTA2
45	Ursodeoxycholic Acid	CTD	1.476e-13	1.899e-11	11	276	TGFB1,BAX,MET,TNF,BCL2,MDM2,LOX,IL6,TP53,CXCL8,SMAD7
46	docetaxel	CTD	2.722e-13	3.261e-11	9	133	CDKN1A,BAX,EPO,TNF,BCL2,MDM2,IL6,TP53,VEGFA
47	Ellagic Acid	CTD	2.722e-13	3.261e-11	9	133	TGFB1,CDKN1A,TNF,BCL2,MAPK14,IL6,TP53,CXCL8,SMAD7
48	Carbocysteine	CTD	3.005e-13	3.528e-11	5	8	TGFB1,CDKN1A,TNF,CXCL8,VEGFA
49	Apigenin	CTD	3.272e-13	3.765e-11	10	207	CDKN1A,BAX,MET,TNF,BCL2,HBEGF,IL6,TP53,CXCL8,VEGFA
50	indomethacin	Stitch	3.704e-13	4.098e-11	14	690	TGFB1,EPO,LTA,TNF,TTR,LOX,HBEGF,IL6,KNG1,EDNRB,CXCL8,ACTA2,SMAD7,VEGFA
51	benazepril	CTD	4.006e-13	4.377e-11	8	84	TGFB1,BAX,TNF,BCL2,IL6,KNG1,ACTA2,VEGFA
52	Niacin	CTD	4.074e-13	4.424e-11	9	139	TGFB1,CDKN1A,TNF,IL6,NOTCH1,TP53,EDNRB,CXCL8,VEGFA
53	Daunorubicin	CTD	5.011e-13	5.316e-11	10	216	TGFB1,CDKN1A,BAX,TNF,BCL2,IL6,TP53,EDNRB,CXCL8,VEGFA
54	Carnosine	CTD	5.018e-13	5.316e-11	6	22	TGFB1,BAX,TNF,BCL2,IL6,VEGFA
55	lycopene	CTD	5.278e-13	5.558e-11	9	143	CDKN1A,BAX,C4B,TNF,BCL2,MAPK14,IL6,TP53,CXCL8
56	baicalein	CTD	5.353e-13	5.602e-11	8	87	TGFB1,BAX,PRKCA,TNF,BCL2,NOTCH1,TP53,VEGFA
57	5-FU	Stitch	6.136e-13	6.346e-11	13	562	TGFB1,CDKN1A,BAX,EPO,TNF,BCL2,MAPK14,MDM2,IGFBP6,IL6,TP53,CXCL8,VEGFA
58	Colchicine	CTD	6.591e-13	6.696e-11	10	222	TGFB1,CDKN1A,BAX,TNF,BCL2,IL6,TP53,EDNRB,CXCL8,ACTA2
59	homoorientin	CTD	6.755e-13	6.823e-11	5	9	TGFB1,TNF,BCL2,IL6,ACTA2
60	cetrorelix	CTD	8.015e-13	7.957e-11	7	50	TGFB1,CDKN1A,BAX,BCL2,IL6,TP53,VEGFA
61	tetracycline CMT-3	CTD	9.033e-13	8.719e-11	6	24	TGFB1,BAX,PRKCA,TNF,BCL2,CXCL8
62	silybin	CTD	1.013e-12	9.612e-11	8	94	TGFB1,CDKN1A,BAX,TNF,BCL2,TP53,CXCL8,VEGFA
63	quinone	CTD	1.233e-12	1.122e-10	7	53	CDKN1A,BAX,TNF,BCL2,IL6,TP53,CXCL8
64	Sildenafil Citrate	CTD	1.233e-12	1.122e-10	7	53	TGFB1,BAX,TNF,BCL2,TP53,ACTA2,VEGFA
65	ursolic acid	CTD	1.233e-12	1.122e-10	7	53	TGFB1,CDKN1A,BAX,TNF,BCL2,IL6,VEGFA
66	Glutathione	CTD	1.387e-12	1.223e-10	11	339	TGFB1,CDKN1A,BAX,EPO,MET,TNF,BCL2,IL6,TP53,CXCL8,VEGFA
67	Docosahexaenoic Acids	CTD	1.552e-12	1.355e-10	9	161	TGFB1,CDKN1A,BAX,TNF,BCL2,IL6,KNG1,CNR2,SMAD7
68	Butyric Acid	CTD	1.552e-12	1.355e-10	9	161	TGFB1,CDKN1A,BAX,TNF,BCL2,IL6,TP53,CXCL8,VEGFA
69	tetrandrine	CTD	1.62e-12	1.393e-10	7	55	TGFB1,CDKN1A,BAX,TNF,BCL2,IL6,ACTA2
70	alpha-Tocopherol	CTD	1.835e-12	1.555e-10	9	164	TGFB1,CDKN1A,BAX,TNF,BCL2,MAPK14,IL6,TP53,CXCL8
71	Chlorogenic Acid	CTD	2.143e-12	1.764e-10	8	103	BAX,TNF,BCL2,MAPK14,IL6,TP53,CXCL8,ACTA2
72	Fenretinide	CTD	2.241e-12	1.837e-10	10	251	CDKN1A,BAX,TNF,BCL2,MAPK14,MDM2,TTR,IL6,TP53,VEGFA
73	ciglitazone	Stitch	2.408e-12	1.919e-10	9	169	TGFB1,BAX,TNF,BCL2,MAPK14,LOX,IL6,CXCL8,VEGFA
74	4-coumaric acid	CTD	2.518e-12	1.988e-10	6	28	TGFB1,BAX,TNF,BCL2,MAPK14,IL6
75	ferrous sulfate	CTD	2.71e-12	2.121e-10	8	106	CDKN1A,BAX,LTA,TNF,BCL2,IL6,CXCL8,ACTA2
76	Doxycycline	CTD	3.067e-12	2.358e-10	7	60	CDKN1A,BAX,TNF,BCL2,MAPK14,CXCL8,ACTA2
77	parthenolide	CTD	3.067e-12	2.358e-10	7	60	BAX,TNF,BCL2,IL6,TP53,CXCL8,VEGFA
78	Fenbendazole	CTD	3.171e-12	2.413e-10	6	29	CDKN1A,TNF,MDM2,TP53,CXCL8,VEGFA
79	saikosaponin	CTD	3.171e-12	2.413e-10	6	29	TGFB1,BAX,TNF,BCL2,IL6,ACTA2
80	sulforafan	CTD	3.281e-12	2.479e-10	12	494	TGFB1,CDKN1A,BAX,PRKCA,TNF,BCL2,IL6,KNG1,NOTCH1,TP53,CXCL8,ACTA2
81	Butylated Hydroxytoluene	CTD	3.85e-12	2.862e-10	9	178	TGFB1,PRKCA,TNF,MAPK14,TTR,KNG1,TP53,ACTA2,VEGFA
82	Phosphatidylcholines	CTD	3.898e-12	2.862e-10	7	62	TGFB1,CDKN1A,BAX,TNF,BCL2,IL6,TP53
83	Nitroprusside	CTD	3.947e-12	2.881e-10	8	111	BAX,EPO,TNF,BCL2,KNG1,TP53,EDNRB,VEGFA
84	Ganciclovir	CTD	4.102e-12	2.957e-10	4	4	TNF,BCL2,MDM2,TP53
85	Noscapine	CTD	4.233e-12	3.022e-10	5	12	CDKN1A,BAX,BCL2,TP53,VEGFA
86	Phenylephrine	CTD	4.244e-12	3.022e-10	12	505	TGFB1,CDKN1A,BAX,PRKCA,BMP7,TNF,BCL2,MAPK14,IL6,EDNRB,ACTA2,VEGFA
87	Carboplatin	CTD	4.566e-12	3.237e-10	8	113	CDKN1A,BAX,EPO,TNF,BCL2,MAPK14,IL6,TP53
88	mithramycin A	CTD	4.905e-12	3.45e-10	6	31	TGFB1,CDKN1A,BAX,TNF,TP53,VEGFA
89	Silymarin	CTD	5.453e-12	3.805e-10	9	185	TGFB1,CDKN1A,BAX,TNF,BCL2,IL6,TP53,CXCL8,ACTA2
90	Ciprofloxacin	CTD	5.5e-12	3.822e-10	7	65	TGFB1,CDKN1A,BAX,TNF,BCL2,IL6,CXCL8
91	Atorvastatin Calcium	CTD	5.725e-12	3.931e-10	9	186	TGFB1,CDKN1A,BAX,TNF,BCL2,MAPK14,HBEGF,IL6,CXCL8
92	apocynin	Stitch	5.725e-12	3.931e-10	9	186	TGFB1,PRKCA,TNF,MAPK14,TTR,HBEGF,TP53,EDNRB,VEGFA
93	delphinidin	CTD	6.031e-12	4.112e-10	6	32	TGFB1,BAX,TNF,BCL2,ACTA2,VEGFA
94	Mycophenolic Acid	CTD	6.06e-12	4.112e-10	8	117	TGFB1,BAX,PRKCA,LTA,TNF,BCL2,IL6,CXCL8
95	Niacinamide	CTD	6.06e-12	4.112e-10	8	117	CDKN1A,BAX,TNF,BCL2,MDM2,IL6,TP53,CXCL8
96	Riboflavin	CTD	6.857e-12	4.591e-10	7	67	BAX,TNF,BCL2,IL6,TP53,EDNRB,CXCL8
97	Valsartan	CTD	6.955e-12	4.629e-10	8	119	TGFB1,BMP7,TNF,HBEGF,IL6,KNG1,SMAD7,VEGFA
98	theaflavin	CTD	7.363e-12	4.864e-10	6	33	CDKN1A,BAX,BCL2,MAPK14,MDM2,TP53
99	phenylmethylpyrazolone	CTD	7.636e-12	4.987e-10	7	68	TGFB1,BAX,TNF,BCL2,IL6,CXCL8,VEGFA
100	Metformin	CTD	8.295e-12	5.397e-10	11	400	TGFB1,CDKN1A,BAX,PRKCA,TNF,BCL2,MDM2,IL6,TP53,CXCL8,VEGFA
101	Homocysteine	CTD	8.762e-12	5.659e-10	9	195	BAX,TNF,BCL2,MAPK14,MDM2,TP53,CXCL8,ACTA2,VEGFA
102	obacunone	CTD	1.068e-11	6.803e-10	5	14	CDKN1A,BAX,BCL2,IL6,TP53
103	Terfenadine	CTD	1.077e-11	6.803e-10	6	35	CDKN1A,BAX,TNF,BCL2,IL6,TP53
104	betulinic acid	CTD	1.077e-11	6.803e-10	6	35	TGFB1,CDKN1A,BAX,TNF,ACTA2,VEGFA
105	Perindopril	CTD	1.077e-11	6.803e-10	6	35	TGFB1,TNF,IL6,KNG1,ACTA2,SMAD7
106	sauchinone	CTD	1.077e-11	6.803e-10	6	35	TGFB1,CDKN1A,TNF,BCL2,CXCL8,VEGFA
107	Berberine	CTD	1.203e-11	7.545e-10	9	202	TGFB1,CDKN1A,BAX,PRKCA,TNF,BCL2,TP53,CXCL8,ACTA2
108	halofuginone	CTD	1.256e-11	7.851e-10	8	128	TGFB1,C4B,PDGFRA,LOX,EDNRB,ACTA2,SMAD7,VEGFA
109	isoliquiritigenin	CTD	1.277e-11	7.95e-10	7	73	TGFB1,CDKN1A,BAX,TNF,BCL2,IL6,TP53
110	troglitazone	CTD	1.292e-11	8.014e-10	16	1329	TGFB1,CDKN1A,BAX,LTA,TNF,BCL2,MAPK14,ITGA5,IGFBP6,HBEGF,IL6,TP53,CXCL8,SERPINF1,ACTA2,VEGFA
111	Methylprednisolone	CTD	1.338e-11	8.272e-10	8	129	TGFB1,BAX,MET,TNF,BCL2,IL6,EDNRB,CXCL8
112	candesartan	CTD	1.409e-11	8.647e-10	7	74	TGFB1,BAX,TNF,IL6,TP53,CXCL8,VEGFA
113	1-alpha-25-dihydroxycholecalciferol	Stitch	1.508e-11	9.225e-10	14	909	TGFB1,CDKN1A,BAX,PRKCA,TNF,BCL2,TTR,LOX,HBEGF,IL6,TP53,CXCL8,SMAD7,VEGFA
114	prostaglandin F2	Stitch	1.593e-11	9.617e-10	10	306	TGFB1,EPO,PRKCA,TNF,HBEGF,IL6,KNG1,EDNRB,CXCL8,VEGFA
115	Bucladesine	CTD	1.593e-11	9.617e-10	10	306	TGFB1,CDKN1A,BAX,TNF,BCL2,IL6,KNG1,TP53,CXCL8,VEGFA
116	2,4-thiazolidinedione	CTD	1.6e-11	9.617e-10	5	15	CDKN1A,BAX,TNF,BCL2,IL6
117	3,4,8-trimethylimidazo(4,5-f)quinoxalin-2-amine	CTD	1.6e-11	9.617e-10	5	15	CDKN1A,BAX,BCL2,MDM2,TP53
118	Calcimycin	CTD	1.612e-11	9.654e-10	8	132	TGFB1,BAX,TNF,MAPK14,IL6,TP53,CXCL8,VEGFA
119	Freund's Adjuvant	CTD	1.633e-11	9.752e-10	9	209	TGFB1,TNF,MDM2,LOX,IL6,TP53,CNR2,EDNRB,VEGFA
120	Indomethacin	CTD	1.699e-11	1.011e-09	17	1605	TGFB1,CDKN1A,BAX,EPO,LTA,TNF,BCL2,MDM2,PDGFRA,IL6,KNG1,TP53,EDNRB,CXCL8,ACTA2,SMAD7,VEGFA
121	Z-Val-Ala-Asp-fluoromethylketone	Stitch	1.708e-11	1.013e-09	7	76	CDKN1A,BAX,PRKCA,TNF,BCL2,MDM2,TP53
122	Hypertensin II	Stitch	1.76e-11	1.04e-09	11	429	TGFB1,BAX,PRKCA,MAPK14,HBEGF,IL6,KNG1,TP53,CXCL8,SERPINF1,SMAD7
123	NSC339555	Stitch	1.82e-11	1.072e-09	8	134	CDKN1A,BAX,PRKCA,TNF,BCL2,IL6,TP53,CXCL8
124	formononetin	CTD	1.826e-11	1.072e-09	6	38	BAX,EPO,BCL2,MDM2,TP53,CXCL8
125	calphostin C	Stitch	1.85e-11	1.082e-09	11	431	TGFB1,CDKN1A,PRKCA,TNF,MAPK14,ITGA5,HBEGF,IL6,EDNRB,CXCL8,VEGFA
126	Glucosamine	CTD	1.869e-11	1.09e-09	10	311	TGFB1,CDKN1A,BAX,BMP7,TNF,BCL2,MAPK14,IL6,CXCL8,VEGFA
127	bexarotene	CTD	2.146e-11	1.247e-09	11	437	CDKN1A,BAX,OTX2,IGFBP6,TTR,LOX,KNG1,TP53,EDNRB,ACTA2,VEGFA
128	ceric oxide	CTD	2.155e-11	1.248e-09	6	39	BAX,TNF,BCL2,IL6,TP53,CXCL8
129	flavopiridol	Stitch	2.194e-11	1.263e-09	9	216	CDKN1A,BAX,TNF,BCL2,MAPK14,MDM2,PDGFRA,TP53,VEGFA
130	NSC618487	Stitch	2.196e-11	1.263e-09	14	935	TGFB1,CDKN1A,BAX,EPO,PRKCA,TNF,BCL2,MAPK14,MDM2,HBEGF,IL6,TP53,CXCL8,ACTA2
131	dracorhodin	CTD	2.324e-11	1.333e-09	5	16	CDKN1A,BAX,BCL2,MAPK14,TP53
132	Etoposide	CTD	2.442e-11	1.395e-09	12	587	CDKN1A,BAX,EPO,TNF,BCL2,MDM2,HBEGF,IL6,TP53,EDNRB,CXCL8,VEGFA
133	Budesonide	CTD	2.471e-11	1.408e-09	7	80	CDKN1A,TNF,BCL2,IL6,TP53,CXCL8,VEGFA
134	Sodium Cholate	CTD	2.533e-11	1.438e-09	6	40	TGFB1,BAX,MET,TNF,BCL2,TP53
135	Y-27632	Stitch	2.606e-11	1.475e-09	11	445	TGFB1,CDKN1A,RHOG,PRKCA,TNF,MAPK14,HBEGF,IL6,EDNRB,ACTA2,VEGFA
136	fumonisin B1	CTD	2.631e-11	1.484e-09	10	322	TGFB1,CDKN1A,BAX,TNF,MDM2,TTR,IL6,TP53,CXCL8,VEGFA
137	Dehydroepiandrosterone	CTD	2.745e-11	1.538e-09	8	141	CDKN1A,BAX,EPO,BMP7,TNF,BCL2,IL6,TP53
138	Imatinib Mesylate	CTD	2.745e-11	1.538e-09	8	141	BAX,TNF,BCL2,MAPK14,PDGFRA,CXCL8,ACTA2,VEGFA
139	phorbol acetate myristate	Stitch	2.822e-11	1.577e-09	16	1400	TGFB1,CDKN1A,EPO,PRKCA,LTA,TNF,BCL2,MAPK14,ITGA5,PDGFRA,HBEGF,IL6,TP53,CXCL8,ACTA2,VEGFA
140	Reactive Oxygen Species	CTD	2.882e-11	1.605e-09	10	325	TGFB1,EPO,PRKCA,TNF,BCL2,MAPK14,HBEGF,IL6,TP53,VEGFA
141	phorbol-13-acetate	Stitch	2.97e-11	1.649e-09	10	326	TGFB1,CDKN1A,BAX,PRKCA,BCL2,ITGA5,MDM2,HBEGF,IL6,TP53
142	17-isoprogesterone	Stitch	3.025e-11	1.671e-09	15	1171	TGFB1,BAX,MET,PRKCA,TNF,BCL2,MAPK14,ITGA5,IGFBP6,PDGFRA,HBEGF,IL6,TP53,CXCL8,VEGFA
143	butyrate	Stitch	3.034e-11	1.671e-09	13	767	TGFB1,CDKN1A,BAX,EPO,TNF,BCL2,LOX,HBEGF,IL6,TP53,CXCL8,ACTA2,VEGFA
144	theaflavin	Stitch	3.039e-11	1.671e-09	9	224	BAX,EPO,PRKCA,TNF,BCL2,MAPK14,ITGA5,IL6,TP53
145	mangiferin	CTD	3.075e-11	1.685e-09	8	143	TGFB1,BAX,TNF,BCL2,IL6,TP53,CXCL8,VEGFA
146	Melitten	CTD	3.22e-11	1.759e-09	7	83	TGFB1,BAX,TNF,BCL2,IL6,CXCL8,VEGFA
147	Lignans	CTD	3.289e-11	1.786e-09	5	17	TGFB1,BAX,TNF,BCL2,IL6
148	schizandrol B	CTD	3.289e-11	1.786e-09	5	17	CDKN1A,TNF,BCL2,IL6,TP53
149	I EC	Stitch	3.439e-11	1.861e-09	8	145	TGFB1,CDKN1A,PRKCA,TNF,MAPK14,HBEGF,IL6,CXCL8
150	salubrinal	CTD	3.455e-11	1.864e-09	6	42	CDKN1A,BAX,EPO,BCL2,MAPK14,VEGFA
151	Glucose	CTD	3.491e-11	1.878e-09	16	1420	TGFB1,CDKN1A,BAX,PRKCA,TNF,BCL2,MAPK14,PDGFRA,TTR,HBEGF,IL6,TP53,CXCL8,SERPINF1,ACTA2,VEGFA
152	naringin	CTD	3.635e-11	1.949e-09	8	146	TGFB1,CDKN1A,BAX,TNF,BCL2,IL6,TP53,CXCL8
153	hexabromocyclododecane	CTD	3.702e-11	1.979e-09	9	229	CDKN1A,BAX,TNF,BCL2,MDM2,TTR,IL6,TP53,CXCL8
154	Acetylcysteine	CTD	3.799e-11	2.024e-09	13	781	TGFB1,CDKN1A,BAX,BMP7,TNF,BCL2,MAPK14,HBEGF,IL6,TP53,CXCL8,ACTA2,VEGFA
155	AC1LDMDX	Stitch	4.011e-11	2.131e-09	6	43	BAX,PRKCA,BCL2,TP53,SMAD7,VEGFA
156	Zlllal	Stitch	4.031e-11	2.135e-09	12	613	TGFB1,CDKN1A,BAX,PRKCA,TNF,BCL2,MAPK14,MDM2,IL6,TP53,CXCL8,VEGFA
157	Erlotinib Hydrochloride	CTD	4.154e-11	2.182e-09	7	86	TGFB1,MET,BCL2,HBEGF,IL6,TP53,CXCL8
158	6-hydroxy-2,5,7,8-tetramethylchroman-2-carboxylic acid	CTD	4.154e-11	2.182e-09	7	86	TGFB1,BAX,TNF,BCL2,IL6,ACTA2,VEGFA
159	diphenyleneiodonium	Stitch	4.158e-11	2.182e-09	9	232	TGFB1,MET,PRKCA,TNF,MAPK14,IL6,TP53,SERPINF1,VEGFA
160	paricalcitol	CTD	4.513e-11	2.361e-09	7	87	TGFB1,PRKCA,TNF,BCL2,IL6,EDNRB,CXCL8
161	Ly-364947	CTD	4.55e-11	2.367e-09	5	18	TGFB1,CDKN1A,BAX,BCL2,ACTA2
162	Isocyanates	CTD	4.55e-11	2.367e-09	5	18	CDKN1A,TNF,IL6,TP53,CXCL8
163	Epi Lovastatin	Stitch	4.619e-11	2.396e-09	10	341	TGFB1,CDKN1A,BAX,TNF,BCL2,MAPK14,HBEGF,IL6,ACTA2,VEGFA
164	cilostazol	CTD	4.639e-11	2.399e-09	6	44	CDKN1A,BAX,TNF,BCL2,IL6,TP53
165	AC1L1J6H	Stitch	4.843e-11	2.497e-09	9	236	TGFB1,BAX,TNF,MDM2,IL6,TP53,EDNRB,CXCL8,VEGFA
166	Minocycline	CTD	4.897e-11	2.51e-09	7	88	BAX,TNF,BCL2,IL6,TP53,CXCL8,VEGFA
167	Oleanolic Acid	CTD	4.897e-11	2.51e-09	7	88	CDKN1A,BAX,MET,TNF,BCL2,MAPK14,ACTA2
168	Methylnitrosourea	CTD	5.179e-11	2.646e-09	10	345	CDKN1A,BAX,TNF,BCL2,MAPK14,MDM2,TP53,EDNRB,SMAD7,VEGFA
169	arsenite	CTD	5.224e-11	2.662e-09	17	1723	TGFB1,CDKN1A,BAX,TNF,BCL2,OTX2,MAPK14,MDM2,IGFBP6,PDGFRA,LOX,IL6,NOTCH1,TP53,CXCL8,MIR124-1,VEGFA
170	polyhexamethyleneguanidine	CTD	5.297e-11	2.69e-09	8	153	TGFB1,CDKN1A,BAX,TNF,IL6,TP53,CXCL8,VEGFA
171	Aristolochic Acids	CTD	5.31e-11	2.69e-09	7	89	TGFB1,CDKN1A,EPO,BMP7,TNF,TP53,ACTA2
172	irbesartan	CTD	5.347e-11	2.7e-09	6	45	TGFB1,BAX,TNF,BCL2,IL6,ACTA2
173	Nicotine	CTD	5.429e-11	2.734e-09	14	1001	TGFB1,CDKN1A,BAX,EPO,PRKCA,TNF,BCL2,IL6,KNG1,TP53,EDNRB,CXCL8,SERPINF1,VEGFA
174	Dasatinib	CTD	5.597e-11	2.811e-09	11	478	CDKN1A,BAX,MET,TNF,BCL2,MAPK14,PDGFRA,HBEGF,IL6,CXCL8,ACTA2
175	AC1L1K7T	Stitch	5.733e-11	2.87e-09	12	632	TGFB1,BAX,MET,PRKCA,BCL2,MAPK14,PDGFRA,LOX,IL6,TP53,CXCL8,VEGFA
176	Toxins, Biological	CTD	5.839e-11	2.915e-09	12	633	TGFB1,CDKN1A,BAX,LTA,TNF,MDM2,IGFBP6,PDGFRA,IL6,EDNRB,SERPINF1,VEGFA
177	IDN 5109	CTD	6.132e-11	3.019e-09	4	6	BAX,BCL2,CXCL8,VEGFA
178	Aziridines	CTD	6.132e-11	3.019e-09	4	6	TNF,BCL2,IL6,CXCL8
179	RV 538	CTD	6.132e-11	3.019e-09	4	6	CDKN1A,BAX,TNF,TP53
180	salvianolic acid A	CTD	6.168e-11	3.019e-09	5	19	BAX,TNF,BCL2,IL6,ACTA2
181	homocastasterone	CTD	6.168e-11	3.019e-09	5	19	CDKN1A,TNF,BCL2,MDM2,TP53
182	EUK-134	CTD	6.168e-11	3.019e-09	5	19	CDKN1A,BAX,BCL2,MDM2,TP53
183	9-methoxycamptothecin	CTD	6.168e-11	3.019e-09	5	19	CDKN1A,BAX,TNF,BCL2,TP53
184	ciglitazone	CTD	6.285e-11	3.059e-09	9	243	TGFB1,CDKN1A,BAX,BCL2,MAPK14,LOX,IL6,ACTA2,VEGFA
185	Melatonin	CTD	6.285e-11	3.059e-09	9	243	TGFB1,CDKN1A,BAX,TNF,BCL2,PDGFRA,IL6,TP53,VEGFA
186	fulvestrant	CTD	6.394e-11	3.103e-09	11	484	TGFB1,CDKN1A,BAX,BMP7,TNF,BCL2,PDGFRA,IL6,TP53,CXCL8,VEGFA
187	Antimycin A	CTD	6.73e-11	3.257e-09	7	92	BAX,TNF,BCL2,MAPK14,TP53,CXCL8,VEGFA
188	Lithium	CTD	7.011e-11	3.38e-09	9	246	CDKN1A,BAX,PRKCA,TNF,BCL2,IL6,TP53,CXCL8,VEGFA
189	Desoxycorticosterone	CTD	7.034e-11	3.38e-09	6	47	BAX,TNF,BCL2,IL6,TP53,ACTA2
190	AGEPC	Stitch	7.042e-11	3.38e-09	10	356	PRKCA,LTA,TNF,MAPK14,TTR,IL6,CXCL8,SERPINF1,ACTA2,VEGFA
191	1-nitropyrene	CTD	7.81e-11	3.738e-09	9	249	CDKN1A,BAX,LTA,TNF,MDM2,HBEGF,IL6,TP53,CXCL8
192	Ro 31-8220	CTD	8.031e-11	3.822e-09	6	48	TGFB1,TNF,IL6,CXCL8,ACTA2,VEGFA
193	coenzyme Q10	CTD	8.031e-11	3.822e-09	6	48	TGFB1,BAX,C4B,TNF,BCL2,TP53
194	Viper Venoms	CTD	8.216e-11	3.9e-09	5	20	CDKN1A,BAX,TNF,BCL2,TP53
195	kinin 9	Stitch	8.519e-11	4.033e-09	10	363	PRKCA,TTR,HBEGF,IL6,KNG1,CNR2,EDNRB,CXCL8,ACTA2,VEGFA
196	gefitinib	Stitch	9.653e-11	4.557e-09	9	255	CDKN1A,MET,TNF,BCL2,PDGFRA,HBEGF,TP53,CXCL8,VEGFA
197	9,10-Dimethyl-1,2-benzanthracene	CTD	9.71e-11	4.572e-09	14	1046	TGFB1,CDKN1A,BAX,EPO,TNF,BCL2,MDM2,IGFBP6,IL6,KNG1,TP53,EDNRB,SMAD7,VEGFA
198	LMWH	Stitch	9.95e-11	4.672e-09	12	663	TGFB1,MET,TNF,BCL2,TTR,HBEGF,IL6,TP53,CNR2,CXCL8,ACTA2,VEGFA
199	Chlorambucil	CTD	1.038e-10	4.846e-09	6	50	CDKN1A,BAX,BCL2,MDM2,TP53,EDNRB
200	Albuterol	CTD	1.038e-10	4.846e-09	6	50	BAX,TNF,BCL2,IL6,TP53,CXCL8
201	pyrazolo(3,4-d)pyrimidine	CTD	1.056e-10	4.893e-09	7	98	CDKN1A,ITGA5,MDM2,IL6,TP53,CXCL8,ACTA2
202	allyl sulfide	CTD	1.056e-10	4.893e-09	7	98	CDKN1A,BAX,TNF,BCL2,IL6,TP53,ACTA2
203	Oleic Acid	CTD	1.056e-10	4.893e-09	7	98	PRKCA,TNF,TTR,LOX,IL6,CXCL8,ACTA2
204	punarnavine	CTD	1.077e-10	4.977e-09	5	21	TNF,BCL2,IL6,TP53,VEGFA
205	Methylmercury Compounds	CTD	1.099e-10	5.065e-09	13	851	TGFB1,CDKN1A,BAX,MET,TNF,BCL2,MDM2,PDGFRA,TTR,IL6,TP53,ACTA2,VEGFA
206	Linoleic Acid	CTD	1.135e-10	5.218e-09	7	99	TGFB1,TNF,BCL2,TTR,LOX,IL6,VEGFA
207	Cacodylic Acid	CTD	1.187e-10	5.44e-09	9	261	TGFB1,CDKN1A,BAX,PRKCA,TNF,BCL2,MDM2,NOTCH1,TP53
208	triptolide	CTD	1.353e-10	6.187e-09	8	172	CDKN1A,BAX,TNF,BCL2,MAPK14,IL6,TP53,CXCL8
209	Methylnitronitrosoguanidine	CTD	1.358e-10	6.194e-09	9	265	CDKN1A,BAX,MET,BCL2,MAPK14,MDM2,PDGFRA,LOX,TP53
210	Glucaric Acid	CTD	1.392e-10	6.316e-09	5	22	CDKN1A,BAX,BCL2,IL6,TP53
211	rhein	CTD	1.392e-10	6.316e-09	5	22	TGFB1,TNF,IL6,ACTA2,VEGFA
212	Iron	CTD	1.402e-10	6.32e-09	10	382	TGFB1,CDKN1A,EPO,LTA,TNF,BCL2,LOX,IL6,TP53,CXCL8
213	Spironolactone	CTD	1.404e-10	6.32e-09	7	102	TGFB1,BAX,TNF,BCL2,IL6,ACTA2,VEGFA
214	aluminum chloride	CTD	1.404e-10	6.32e-09	7	102	TGFB1,BAX,EPO,TNF,BCL2,IL6,SMAD7
215	praeruptorin C	CTD	1.429e-10	6.417e-09	4	7	BAX,TNF,BCL2,IL6
216	1-Naphthylisothiocyanate	CTD	1.464e-10	6.554e-09	13	871	TGFB1,CDKN1A,BAX,TNF,BCL2,ITGA5,PDGFRA,TTR,LOX,IL6,KNG1,TP53,VEGFA
217	5'-N-ethylcarboxamidoadenosine	Stitch	1.484e-10	6.628e-09	8	174	PRKCA,TNF,MAPK14,HBEGF,IL6,CXCL8,ACTA2,VEGFA
218	chelerythrine	CTD	1.494e-10	6.64e-09	6	53	BAX,PRKCA,TNF,BCL2,IL6,CXCL8
219	dioscin	CTD	1.494e-10	6.64e-09	6	53	BAX,TNF,BCL2,IL6,TP53,VEGFA
220	bifenthrin	CTD	1.505e-10	6.67e-09	7	103	TGFB1,CDKN1A,TNF,BCL2,MAPK14,IL6,TP53
221	borane	Stitch	1.552e-10	6.859e-09	9	269	CDKN1A,BAX,EPO,TNF,BCL2,MAPK14,MDM2,LOX,TP53
222	rosiglitazone	CTD	1.574e-10	6.941e-09	16	1571	TGFB1,CDKN1A,BAX,PRKCA,TNF,BCL2,ITGA5,MDM2,HBEGF,IL6,TP53,EDNRB,CXCL8,SERPINF1,ACTA2,VEGFA
223	Ketoconazole	CTD	1.657e-10	7.287e-09	9	271	CDKN1A,BAX,EPO,TNF,BCL2,LOX,IL6,CXCL8,VEGFA
224	Zearalenone	CTD	1.673e-10	7.341e-09	10	389	CDKN1A,BAX,MET,TNF,BCL2,IGFBP6,IL6,TP53,CXCL8,VEGFA
225	(2S,3R)-Sphingosine	Stitch	1.716e-10	7.508e-09	10	390	CDKN1A,BAX,PRKCA,TNF,BCL2,MAPK14,TTR,IL6,CXCL8,ACTA2
226	Rutin	CTD	1.725e-10	7.512e-09	7	105	TGFB1,BAX,TNF,BCL2,IL6,CXCL8,VEGFA
227	Poly I-C	CTD	1.725e-10	7.512e-09	7	105	BAX,TNF,BCL2,IL6,TP53,CNR2,CXCL8
228	protocatechuic acid	CTD	1.777e-10	7.72e-09	5	23	CDKN1A,TNF,BCL2,IL6,VEGFA
229	Thiram	CTD	1.783e-10	7.723e-09	11	533	TGFB1,MET,PRKCA,TNF,BCL2,ITGA5,MDM2,PDGFRA,LOX,CXCL8,VEGFA
230	Trinitrobenzenesulfonic Acid	CTD	1.849e-10	7.989e-09	10	393	TGFB1,BAX,C4B,TNF,BCL2,LOX,IL6,TP53,CXCL8,VEGFA
231	Fingolimod Hydrochloride	CTD	1.883e-10	8.118e-09	6	55	TGFB1,TNF,IL6,TP53,ACTA2,VEGFA
232	irinotecan	CTD	1.949e-10	8.381e-09	12	703	CDKN1A,BAX,PRKCA,TNF,BCL2,MDM2,HBEGF,IL6,KNG1,TP53,CXCL8,ACTA2
233	tetrabromobisphenol A	CTD	1.963e-10	8.399e-09	13	892	TGFB1,CDKN1A,BAX,C4B,TNF,BCL2,MAPK14,TTR,LOX,HBEGF,IL6,TP53,CXCL8
234	Benzene	CTD	1.963e-10	8.399e-09	13	892	CDKN1A,BAX,EPO,TNF,BCL2,ITGA5,MDM2,IL6,NOTCH1,TP53,CXCL8,ACTA2,VEGFA
235	rottlerin	CTD	1.972e-10	8.419e-09	7	107	CDKN1A,BAX,PRKCA,BCL2,MAPK14,CXCL8,VEGFA
236	AC1L1KC5	Stitch	2.088e-10	8.889e-09	11	541	BAX,PRKCA,TNF,BCL2,MAPK14,IL6,TP53,EDNRB,CXCL8,ACTA2,VEGFA
237	andrographolide	CTD	2.107e-10	8.949e-09	7	108	TGFB1,CDKN1A,BAX,TNF,BCL2,TP53,VEGFA
238	1,5-AG	Stitch	2.125e-10	9.003e-09	8	182	CDKN1A,PRKCA,TNF,BCL2,MAPK14,MDM2,HBEGF,TP53
239	Calpain inhibitor I	Stitch	2.213e-10	9.355e-09	9	280	CDKN1A,BAX,PRKCA,TNF,BCL2,MDM2,IL6,TP53,CXCL8
240	Dextran Sulfate	CTD	2.22e-10	9.359e-09	8	183	TGFB1,BAX,LTA,TNF,BCL2,IL6,TP53,VEGFA
241	temsirolimus	CTD	2.243e-10	9.393e-09	5	24	CDKN1A,BCL2,IL6,CXCL8,VEGFA
242	Grape Seed Extract	CTD	2.243e-10	9.393e-09	5	24	TGFB1,TNF,IL6,ACTA2,VEGFA
243	phenethyl isothiocyanate	CTD	2.249e-10	9.393e-09	10	401	CDKN1A,BAX,PRKCA,TNF,BCL2,IL6,NOTCH1,TP53,CXCL8,ACTA2
244	Ritonavir	CTD	2.249e-10	9.393e-09	7	109	CDKN1A,PRKCA,TNF,BCL2,IL6,TP53,CXCL8
245	sunitinib	CTD	2.352e-10	9.8e-09	6	57	TGFB1,PDGFRA,IL6,CXCL8,ACTA2,VEGFA
246	Chloroquine	CTD	2.558e-10	1.063e-08	7	111	CDKN1A,BAX,TNF,BCL2,IL6,TP53,CXCL8
247	AC1NDZBW	Stitch	2.637e-10	1.093e-08	8	187	EPO,BCL2,MDM2,LOX,IL6,TP53,CXCL8,VEGFA
248	Nifedipine	CTD	2.726e-10	1.128e-08	7	112	TGFB1,BAX,TNF,BCL2,TP53,CXCL8,VEGFA
249	lipopolysaccharide, Escherichia coli O111 B4	CTD	2.751e-10	1.133e-08	8	188	TGFB1,TNF,MAPK14,IL6,NOTCH1,CXCL8,ACTA2,VEGFA
250	ferric oxide	CTD	2.751e-10	1.133e-08	8	188	CDKN1A,BAX,TNF,BCL2,HBEGF,IL6,TP53,CXCL8
251	Dacarbazine	CTD	2.8e-10	1.147e-08	5	25	EPO,TNF,IL6,CXCL8,VEGFA
252	Cytochalasin B	CTD	2.8e-10	1.147e-08	5	25	CDKN1A,BAX,EPO,BCL2,TP53
253	AC1L4MJU	Stitch	2.839e-10	1.161e-08	9	288	CDKN1A,BAX,EPO,TNF,BCL2,MAPK14,MDM2,TP53,VEGFA
254	caraway oil	CTD	2.856e-10	1.165e-08	4	8	BAX,TNF,BCL2,IL6
255	3-(4-methylphenylsulfonyl)-2-propenenitrile	CTD	2.903e-10	1.178e-08	7	113	TGFB1,TNF,BCL2,IL6,TP53,EDNRB,CXCL8
256	piperine	CTD	2.915e-10	1.178e-08	6	59	BAX,MET,PRKCA,TNF,BCL2,IL6
257	prolinedithiocarbamate	CTD	2.915e-10	1.178e-08	6	59	BAX,TNF,IL6,TP53,CXCL8,VEGFA
258	1,2-dibromo-4-(1,2-dibromoethyl)cyclohexane	CTD	2.915e-10	1.178e-08	6	59	CDKN1A,BAX,BCL2,TTR,TP53,CXCL8
259	Oils, Galangal	Stitch	2.993e-10	1.206e-08	8	190	TGFB1,BAX,RHOG,TNF,BCL2,IL6,TP53,CXCL8
260	lipofectin	Stitch	3.09e-10	1.243e-08	7	114	MET,PRKCA,BCL2,MDM2,TP53,SMAD7,VEGFA
261	Niclosamide	CTD	3.121e-10	1.252e-08	8	191	BAX,MET,TNF,BCL2,IL6,NOTCH1,TP53,ACTA2
262	Nitrogen Dioxide	CTD	3.235e-10	1.295e-08	6	60	TGFB1,BAX,TNF,IL6,TP53,CXCL8
263	diphenyleneiodonium	CTD	3.287e-10	1.313e-08	7	115	TGFB1,CDKN1A,TNF,MAPK14,IL6,CXCL8,VEGFA
264	lipoxin A4	CTD	3.464e-10	1.371e-08	5	26	BAX,TNF,BCL2,IL6,CXCL8
265	Ramipril	CTD	3.464e-10	1.371e-08	5	26	TGFB1,BAX,BMP7,BCL2,KNG1
266	Aspartame	CTD	3.464e-10	1.371e-08	5	26	BAX,BCL2,IL6,TP53,VEGFA
267	Mebendazole	CTD	3.464e-10	1.371e-08	5	26	BAX,TNF,BCL2,CXCL8,VEGFA
268	3,3'-diindolylmethane	CTD	3.494e-10	1.38e-08	7	116	CDKN1A,BAX,TNF,BCL2,MDM2,IL6,TP53
269	Lansoprazole	CTD	3.584e-10	1.405e-08	6	61	BAX,TNF,BCL2,IL6,TP53,CXCL8
270	carbendazim	CTD	3.584e-10	1.405e-08	6	61	BAX,BCL2,ITGA5,MDM2,IL6,TP53
271	Nonidet P-40	CTD	3.584e-10	1.405e-08	6	61	CDKN1A,EPO,IL6,TP53,CXCL8,VEGFA
272	Smoke	CTD	3.592e-10	1.405e-08	13	937	TGFB1,CDKN1A,BAX,PRKCA,TNF,BCL2,HBEGF,IL6,NOTCH1,TP53,EDNRB,CXCL8,VEGFA
273	Mercuric Chloride	CTD	3.615e-10	1.411e-08	14	1156	TGFB1,CDKN1A,BAX,EPO,TNF,BCL2,MAPK14,ITGA5,MDM2,LOX,HBEGF,IL6,TP53,CXCL8
274	4-dideoxy-1,4-imino-D-xylitol	Stitch	3.833e-10	1.493e-08	8	196	TGFB1,CDKN1A,BAX,BCL2,MAPK14,ITGA5,TP53,SMAD7
275	lupeol	CTD	4.246e-10	1.632e-08	5	27	CDKN1A,BAX,BCL2,MDM2,TP53
276	Formoterol Fumarate	CTD	4.246e-10	1.632e-08	5	27	TNF,BCL2,IL6,CXCL8,ACTA2
277	SR 144528	CTD	4.246e-10	1.632e-08	5	27	TGFB1,TNF,CNR2,CXCL8,VEGFA
278	AC1L9K3U	Stitch	4.246e-10	1.632e-08	5	27	CDKN1A,TNF,LOX,IL6,CXCL8
279	Phycocyanin	CTD	4.246e-10	1.632e-08	5	27	TGFB1,BAX,BCL2,IL6,TP53
280	3,4,5,4'-tetramethoxystilbene	CTD	4.246e-10	1.632e-08	5	27	BAX,TNF,BCL2,TP53,VEGFA
281	Dichlorodiphenyl Dichloroethylene	CTD	4.318e-10	1.656e-08	9	302	TGFB1,BAX,TNF,BCL2,PDGFRA,TTR,IL6,TP53,CXCL8
282	Phenylbutyrates	CTD	4.377e-10	1.671e-08	6	63	CDKN1A,TNF,IL6,NOTCH1,CXCL8,ACTA2
283	wogonin	Stitch	4.377e-10	1.671e-08	6	63	TGFB1,BAX,TNF,IL6,TP53,CXCL8
284	imatinib	Stitch	4.43e-10	1.688e-08	10	430	TGFB1,BAX,EPO,MET,TNF,BCL2,MAPK14,PDGFRA,TP53,VEGFA
285	Vitamin A	CTD	4.5e-10	1.711e-08	8	200	BAX,EPO,TNF,BCL2,TTR,HBEGF,ACTA2,VEGFA
286	AC1L2Y08	Stitch	4.633e-10	1.758e-08	10	432	CDKN1A,BAX,PRKCA,TNF,BCL2,MDM2,TP53,CNR2,CXCL8,SMAD7
287	S-Nitroso-N-Acetylpenicillamine	CTD	4.824e-10	1.826e-08	6	64	BAX,PRKCA,TNF,BCL2,TP53,VEGFA
288	NSC24559	Stitch	4.988e-10	1.884e-08	7	122	TGFB1,MET,PRKCA,TNF,TP53,SMAD7,VEGFA
289	Dihematoporphyrin Ether	CTD	5.135e-10	1.931e-08	4	9	EPO,TNF,BCL2,VEGFA
290	CpG ODN 2006	CTD	5.135e-10	1.931e-08	4	9	TGFB1,TNF,IL6,CXCL8
291	Diazoxide	CTD	5.164e-10	1.938e-08	5	28	BAX,TNF,BCL2,IL6,TP53
292	vitamin E	Stitch	5.657e-10	2.118e-08	10	441	TGFB1,BAX,EPO,PRKCA,TNF,TTR,IL6,CNR2,CXCL8,VEGFA
293	1-(5-isoquinolinesulfonyl)-2-methylpiperazine	Stitch	6.087e-10	2.274e-08	9	314	TGFB1,CDKN1A,PRKCA,TNF,MAPK14,HBEGF,IL6,TP53,ACTA2
294	Butyrates	CTD	6.142e-10	2.29e-08	8	208	CDKN1A,BAX,TNF,BCL2,MAPK14,IL6,TP53,CXCL8
295	Triamcinolone Acetonide	CTD	6.233e-10	2.314e-08	5	29	TGFB1,BAX,TNF,IL6,VEGFA
296	PD 169316	CTD	6.233e-10	2.314e-08	5	29	BAX,BMP7,TNF,BCL2,MAPK14
297	CAS 76095-16-4	Stitch	6.262e-10	2.319e-08	7	126	TGFB1,EPO,BMP7,TNF,KNG1,TP53,EDNRB
298	PD153035	Stitch	6.62e-10	2.447e-08	7	127	PRKCA,MAPK14,HBEGF,IL6,CNR2,CXCL8,VEGFA
299	Lovastatin	CTD	6.88e-10	2.538e-08	8	211	TGFB1,CDKN1A,BAX,TNF,BCL2,PDGFRA,TP53,ACTA2
300	usnic acid	CTD	7.013e-10	2.581e-08	6	68	BAX,LTA,TNF,BCL2,IL6,TP53
301	Cyclophosphamide	CTD	7.037e-10	2.585e-08	11	607	TGFB1,CDKN1A,BAX,EPO,TNF,BCL2,MAPK14,IL6,TP53,EDNRB,VEGFA
302	4-epidoxorubicin	Stitch	7.167e-10	2.627e-08	12	788	TGFB1,CDKN1A,BAX,PRKCA,TNF,BCL2,MAPK14,MDM2,IL6,TP53,CXCL8,SMAD7
303	Taurine	CTD	7.389e-10	2.703e-08	7	129	TGFB1,BAX,PRKCA,TNF,BCL2,IL6,VEGFA
304	Cyanamide	CTD	7.472e-10	2.721e-08	5	30	CDKN1A,BAX,BMP7,BCL2,TP53
305	nutlin 3	CTD	7.472e-10	2.721e-08	5	30	CDKN1A,BAX,BCL2,MDM2,TP53
306	pterostilbene	CTD	7.802e-10	2.836e-08	7	130	CDKN1A,BAX,TNF,BCL2,MAPK14,IL6,TP53
307	gingerol	CTD	8.384e-10	3.034e-08	6	70	CDKN1A,BAX,TNF,BCL2,IL6,TP53
308	A 172	Stitch	8.384e-10	3.034e-08	6	70	CDKN1A,BAX,TNF,IL6,TP53,CNR2
309	Phosphorothioate Oligonucleotides	CTD	8.549e-10	3.062e-08	4	10	BAX,TNF,BCL2,TP53
310	Huang Qi	CTD	8.549e-10	3.062e-08	4	10	EPO,TNF,IL6,NOTCH1
311	lopinavir-ritonavir drug combination	CTD	8.549e-10	3.062e-08	4	10	CDKN1A,IL6,TP53,CXCL8
312	N'-(11H-indolo(3,2-c)quinolin-6-yl)-N,N-dimethylethane-1,2-diamine	CTD	8.549e-10	3.062e-08	4	10	BAX,BCL2,IL6,VEGFA
313	beta-2-himachalen-6-ol	CTD	8.549e-10	3.062e-08	4	10	CDKN1A,BAX,BCL2,TP53
314	Angiotensin-Converting Enzyme Inhibitors	CTD	8.899e-10	3.178e-08	5	31	TGFB1,BAX,EPO,BCL2,KNG1
315	Isoflavones	CTD	8.908e-10	3.178e-08	8	218	CDKN1A,BAX,TNF,BCL2,KNG1,NOTCH1,TP53,CXCL8
316	E-PEG	Stitch	8.943e-10	3.184e-08	11	621	CDKN1A,BAX,EPO,TNF,BCL2,MAPK14,MDM2,HBEGF,IL6,TP53,CXCL8
317	LS-63783	Stitch	9.133e-10	3.245e-08	12	805	TGFB1,BAX,PRKCA,LTA,TNF,MAPK14,TTR,LOX,IL6,KNG1,CNR2,EDNRB
318	Fluoxetine	CTD	9.677e-10	3.431e-08	9	331	CDKN1A,TNF,BCL2,MAPK14,TTR,IL6,NOTCH1,TP53,VEGFA
319	Acetaldehyde	CTD	9.924e-10	3.512e-08	8	221	TGFB1,BAX,TNF,BCL2,OTX2,IL6,CXCL8,ACTA2
320	ethylnylestradiol	Stitch	1.013e-09	3.577e-08	14	1251	TGFB1,PRKCA,TNF,BCL2,MAPK14,MDM2,IGFBP6,TTR,HBEGF,IL6,TP53,CXCL8,ACTA2,VEGFA
321	Mangifera indica extract	CTD	1.054e-09	3.705e-08	5	32	TNF,BCL2,IL6,CXCL8,VEGFA
322	rhodioloside	CTD	1.054e-09	3.705e-08	5	32	TGFB1,BAX,BMP7,BCL2,NOTCH1
323	1yei	Stitch	1.085e-09	3.801e-08	6	73	TGFB1,EPO,TNF,KNG1,CXCL8,VEGFA
324	Lidocaine	CTD	1.085e-09	3.801e-08	6	73	CDKN1A,TNF,IL6,KNG1,TP53,CXCL8
325	NSC98537	Stitch	1.113e-09	3.889e-08	10	473	TGFB1,CDKN1A,BAX,MET,PRKCA,BCL2,HBEGF,IL6,TP53,VEGFA
326	vemurafenib	CTD	1.18e-09	4.09e-08	6	74	TGFB1,BAX,MET,TNF,BCL2,IGFBP6
327	Fungal Polysaccharides	CTD	1.18e-09	4.09e-08	6	74	CDKN1A,BAX,TNF,IL6,KNG1,TP53
328	perfosfamide	CTD	1.18e-09	4.09e-08	6	74	CDKN1A,BAX,TNF,MDM2,TP53,VEGFA
329	Masoprocol	CTD	1.18e-09	4.09e-08	6	74	TGFB1,BAX,TNF,IL6,TP53,VEGFA
330	Flame Retardants	CTD	1.184e-09	4.099e-08	8	226	CDKN1A,BAX,PRKCA,BCL2,MDM2,TTR,IL6,TP53
331	dimethylarsinous acid	CTD	1.187e-09	4.099e-08	7	138	CDKN1A,PRKCA,TNF,HBEGF,IL6,CXCL8,SMAD7
332	Thalidomide	CTD	1.256e-09	4.331e-08	10	479	TGFB1,BAX,TNF,BCL2,MAPK14,IL6,TP53,CXCL8,ACTA2,VEGFA
333	Sulfasalazine	CTD	1.313e-09	4.503e-08	7	140	CDKN1A,BAX,TNF,BCL2,IL6,CXCL8,ACTA2
334	geranylgeranyl pyrophosphate	Stitch	1.313e-09	4.503e-08	7	140	CDKN1A,RHOG,TNF,BCL2,MAPK14,IL6,VEGFA
335	thalidomide	Stitch	1.314e-09	4.503e-08	8	229	EPO,TNF,BCL2,LOX,IL6,CXCL8,ACTA2,VEGFA
336	25-methoxyldammarane-3,12,20-triol	CTD	1.342e-09	4.563e-08	4	11	TGFB1,TNF,BCL2,ACTA2
337	enterotoxin C, staphylococcal	CTD	1.342e-09	4.563e-08	4	11	TGFB1,BAX,TNF,ACTA2
338	5,3'-dihydroxy-3,6,7,8,4'-pentamethoxyflavone	CTD	1.342e-09	4.563e-08	4	11	TNF,IL6,CXCL8,VEGFA
339	huperzine A	CTD	1.342e-09	4.563e-08	4	11	BAX,TNF,BCL2,TP53
340	DL-arginine	Stitch	1.357e-09	4.604e-08	9	344	TGFB1,BAX,PRKCA,LTA,TNF,BCL2,IL6,EDNRB,ACTA2
341	0-to	Stitch	1.38e-09	4.673e-08	7	141	CDKN1A,BAX,PRKCA,BCL2,MAPK14,HBEGF,ACTA2
342	Propofol	CTD	1.389e-09	4.686e-08	6	76	BAX,TNF,BCL2,IL6,KNG1,TP53
343	trimethyltin	CTD	1.389e-09	4.686e-08	6	76	TGFB1,BAX,TNF,BCL2,IL6,TP53
344	ethanol	Stitch	1.42e-09	4.782e-08	12	837	TGFB1,CDKN1A,PRKCA,TNF,MAPK14,ITGA5,TTR,HBEGF,IL6,CNR2,CXCL8,VEGFA
345	emodin	Stitch	1.45e-09	4.854e-08	7	142	TGFB1,BAX,PRKCA,TNF,HBEGF,IL6,VEGFA
346	polylactic acid-polyglycolic acid copolymer	CTD	1.453e-09	4.854e-08	5	34	CDKN1A,BAX,BCL2,MDM2,TP53
347	Allethrin	CTD	1.453e-09	4.854e-08	5	34	TGFB1,BAX,TNF,BCL2,TP53
348	pH x	Stitch	1.453e-09	4.854e-08	5	34	TGFB1,CDKN1A,MET,TNF,IL6
349	AC1L63MU	Stitch	1.464e-09	4.882e-08	9	347	TGFB1,PRKCA,TNF,MAPK14,LOX,IL6,EDNRB,CXCL8,VEGFA
350	alpha-cyano-(3,4-dihydroxy)-N-benzylcinnamide	CTD	1.505e-09	5.005e-08	6	77	BAX,TNF,BCL2,IL6,TP53,VEGFA
351	PD98059	Stitch	1.507e-09	5.005e-08	8	233	TGFB1,BAX,PRKCA,TNF,MAPK14,IL6,TP53,CXCL8
352	NSC529592	Stitch	1.558e-09	5.167e-08	8	234	CDKN1A,PRKCA,TNF,ITGA5,MDM2,IL6,TP53,ACTA2
353	ferric nitrilotriacetate	CTD	1.629e-09	5.389e-08	6	78	TGFB1,CDKN1A,BAX,TNF,IL6,TP53
354	zinc protoporphyrin	CTD	1.678e-09	5.539e-08	7	145	TGFB1,CDKN1A,BAX,TNF,BCL2,IL6,TP53
355	Calcium	CTD	1.69e-09	5.539e-08	10	494	TGFB1,PRKCA,TNF,MAPK14,IL6,KNG1,TP53,CNR2,CXCL8,VEGFA
356	montelukast	CTD	1.693e-09	5.539e-08	5	35	BAX,TNF,BCL2,IL6,CXCL8
357	Patulin	CTD	1.693e-09	5.539e-08	5	35	TGFB1,CDKN1A,BAX,TP53,CXCL8
358	glyceryl 2-arachidonate	CTD	1.693e-09	5.539e-08	5	35	TNF,IL6,CNR2,CXCL8,ACTA2
359	acteoside	CTD	1.693e-09	5.539e-08	5	35	TGFB1,CDKN1A,TNF,IL6,CXCL8
360	Dust	CTD	1.723e-09	5.626e-08	8	237	CDKN1A,PRKCA,TNF,MAPK14,IL6,TP53,CXCL8,VEGFA
361	17alpha-estradiol	Stitch	1.735e-09	5.656e-08	14	1304	TGFB1,BAX,EPO,PRKCA,TNF,BCL2,MAPK14,IGFBP6,TTR,HBEGF,IL6,TP53,CXCL8,VEGFA
362	Chromium	CTD	1.781e-09	5.794e-08	8	238	TGFB1,CDKN1A,BAX,TNF,IL6,TP53,EDNRB,CXCL8
363	carbon tetrachloride	Stitch	1.902e-09	6.178e-08	8	240	TGFB1,MET,PRKCA,TNF,HBEGF,IL6,TP53,SMAD7
364	Cocaine	CTD	1.916e-09	6.209e-08	14	1314	BAX,RHOG,MET,PRKCA,TNF,BCL2,MAPK14,LOX,IL6,TP53,CNR2,EDNRB,CXCL8,VEGFA
365	Humic Substances	CTD	1.964e-09	6.342e-08	5	36	BAX,TNF,BCL2,TP53,VEGFA
366	1H-(1,2,4)oxadiazolo(4,3-a)quinoxalin-1-one	CTD	1.964e-09	6.342e-08	5	36	CDKN1A,BAX,TNF,MDM2,TP53
367	peoniflorin	CTD	2.011e-09	6.41e-08	4	12	BAX,TNF,BCL2,TP53
368	cudraflavone B	CTD	2.011e-09	6.41e-08	4	12	CDKN1A,BAX,BCL2,TP53
369	satratoxin G	CTD	2.011e-09	6.41e-08	4	12	BAX,TNF,IL6,TP53
370	1-(3,4-dihydroxyphenyl)-3-(2-methoxyphenyl)prop-2-en-1-one	CTD	2.011e-09	6.41e-08	4	12	BAX,TNF,IL6,CXCL8
371	anthraceno(1,2-c)(1,2,5)selenadiazolo-6,11-dione	CTD	2.011e-09	6.41e-08	4	12	CDKN1A,BAX,BCL2,TP53
372	AC1L2WIZ	Stitch	2.011e-09	6.41e-08	4	12	LTA,TNF,IL6,TP53
373	roridin A	CTD	2.011e-09	6.41e-08	4	12	BAX,TNF,IL6,TP53
374	Dihydrotestosterone	CTD	2.02e-09	6.427e-08	9	360	TGFB1,CDKN1A,BAX,TNF,BCL2,MAPK14,IGFBP6,IL6,VEGFA
375	x tt	Stitch	2.051e-09	6.491e-08	6	81	CDKN1A,BAX,TNF,BCL2,ITGA5,TP53
376	Naloxone	CTD	2.051e-09	6.491e-08	6	81	BAX,TNF,BCL2,IL6,TP53,ACTA2
377	L-663,536	Stitch	2.051e-09	6.491e-08	6	81	TNF,BCL2,LOX,IL6,CXCL8,VEGFA
378	T-2 Toxin	CTD	2.12e-09	6.697e-08	9	362	CDKN1A,BAX,TNF,BCL2,MDM2,IL6,NOTCH1,TP53,CXCL8
379	Estrogens	CTD	2.172e-09	6.848e-08	9	363	TGFB1,CDKN1A,BMP7,TNF,BCL2,IGFBP6,IL6,TP53,VEGFA
380	Monocrotophos	CTD	2.269e-09	7.127e-08	5	37	CDKN1A,BAX,TNF,BCL2,TP53
381	sphingosine 1-phosphate	CTD	2.269e-09	7.127e-08	5	37	BAX,TNF,BCL2,IL6,CXCL8
382	6-trans-leukotriene B4	Stitch	2.385e-09	7.48e-08	8	247	BAX,PRKCA,LTA,TNF,LOX,IL6,CXCL8,ACTA2
383	erlotinib	Stitch	2.443e-09	7.648e-08	7	153	BAX,MET,MDM2,PDGFRA,HBEGF,TP53,VEGFA
384	Ifosfamide	CTD	2.462e-09	7.694e-08	8	248	CDKN1A,BAX,TNF,BCL2,MDM2,IL6,TP53,VEGFA
385	UCN-01	Stitch	2.557e-09	7.974e-08	7	154	CDKN1A,BAX,PRKCA,BCL2,MAPK14,MDM2,TP53
386	N,N-dimethyl-D-erythro-sphingosine	Stitch	2.561e-09	7.974e-08	6	84	BAX,MET,PRKCA,TNF,BCL2,HBEGF
387	isoflavone	Stitch	2.675e-09	8.313e-08	7	155	CDKN1A,BAX,TNF,BCL2,MDM2,TP53,VEGFA
388	Velcade (bortezomib	Stitch	2.819e-09	8.745e-08	9	374	CDKN1A,BAX,TNF,BCL2,MAPK14,MDM2,IL6,TP53,VEGFA
389	adenosine-3',5'-cyclic phosphorothioate	CTD	2.902e-09	8.954e-08	4	13	BAX,TNF,BCL2,CXCL8
390	pirfenidone	CTD	2.902e-09	8.954e-08	4	13	TGFB1,TNF,ACTA2,SMAD7
391	atrasentan	CTD	2.902e-09	8.954e-08	4	13	BAX,BCL2,TP53,EDNRB
392	tauroursodeoxycholic acid	CTD	2.925e-09	8.995e-08	7	157	TGFB1,BAX,C4B,BCL2,MDM2,LOX,TP53
393	ellagic acid	Stitch	2.925e-09	8.995e-08	7	157	TGFB1,CDKN1A,BAX,BCL2,KNG1,TP53,VEGFA
394	Anisomycin	CTD	2.956e-09	9.073e-08	6	86	TNF,BCL2,MAPK14,TP53,CXCL8,VEGFA
395	tebuconazole	CTD	2.99e-09	9.146e-08	5	39	BAX,TNF,BCL2,TTR,HBEGF
396	chromic chloride	CTD	2.99e-09	9.146e-08	5	39	BAX,TNF,BCL2,IL6,CXCL8
397	TDP 665759	CTD	3.021e-09	9.192e-08	3	3	CDKN1A,MDM2,TP53
398	KR-31612	CTD	3.021e-09	9.192e-08	3	3	BAX,TNF,BCL2
399	N1-(2-aminophenyl)-N8-phenyloctanediamide	CTD	3.021e-09	9.192e-08	3	3	CDKN1A,BCL2,TP53
400	troglitazone	Stitch	3.087e-09	9.374e-08	10	526	TGFB1,CDKN1A,BAX,TNF,BCL2,LOX,IL6,TP53,CXCL8,VEGFA
401	AC1L7AJI	Stitch	3.16e-09	9.581e-08	8	256	CDKN1A,BAX,PRKCA,BCL2,HBEGF,TP53,CXCL8,VEGFA
402	MnO2	Stitch	3.195e-09	9.654e-08	7	159	BAX,LTA,TNF,BCL2,MAPK14,IL6,TP53
403	AC1Q6S3U	Stitch	3.195e-09	9.654e-08	7	159	CDKN1A,BAX,TNF,BCL2,IL6,TP53,VEGFA
404	tert-butyl hydroperoxide	Stitch	3.343e-09	1.008e-07	12	903	TGFB1,BAX,PRKCA,TNF,MAPK14,ITGA5,IGFBP6,HBEGF,IL6,TP53,CXCL8,SMAD7
405	Auranofin	CTD	3.414e-09	1.023e-07	5	40	CDKN1A,BAX,TNF,BCL2,IL6
406	Anthralin	CTD	3.414e-09	1.023e-07	5	40	TGFB1,TNF,IL6,CXCL8,VEGFA
407	sodium bisulfide	CTD	3.414e-09	1.023e-07	5	40	BAX,TNF,BCL2,IL6,CXCL8
408	18alpha-glycyrrhetinic acid	CTD	3.414e-09	1.023e-07	5	40	BAX,TNF,BCL2,IL6,VEGFA
409	Acrolein	CTD	3.463e-09	1.035e-07	8	259	BAX,TNF,BCL2,MAPK14,IL6,TP53,CXCL8,VEGFA
410	iodide	Stitch	3.566e-09	1.065e-07	10	534	TGFB1,BAX,EPO,ITGA5,IGFBP6,PDGFRA,TTR,HBEGF,EDNRB,VEGFA
411	AC1NRBPT	Stitch	3.64e-09	1.085e-07	7	162	TGFB1,TNF,ITGA5,IGFBP6,PDGFRA,IL6,CXCL8
412	Camptothecin	CTD	3.799e-09	1.13e-07	7	163	CDKN1A,BAX,BCL2,MDM2,TP53,CXCL8,VEGFA
413	NSC717865	Stitch	3.883e-09	1.148e-07	9	388	TGFB1,BAX,PRKCA,TNF,IL6,TP53,CXCL8,ACTA2,VEGFA
414	E804 bisindole	CTD	3.884e-09	1.148e-07	5	41	CDKN1A,BAX,MDM2,IL6,TP53
415	PI103	CTD	3.884e-09	1.148e-07	5	41	BAX,PRKCA,BCL2,NOTCH1,TP53
416	Hemin	CTD	3.898e-09	1.148e-07	6	90	CDKN1A,BAX,TNF,BCL2,MAPK14,LOX
417	DMU-212	CTD	3.898e-09	1.148e-07	6	90	BAX,TNF,BCL2,HBEGF,TP53,CXCL8
418	Polyethyleneimine	CTD	3.898e-09	1.148e-07	6	90	TGFB1,BAX,TNF,BCL2,IL6,TP53
419	sesamin	CTD	4.058e-09	1.185e-07	4	14	BAX,TNF,BCL2,IL6
420	Roxithromycin	CTD	4.058e-09	1.185e-07	4	14	TNF,BCL2,IL6,CXCL8
421	crocetin	CTD	4.058e-09	1.185e-07	4	14	BAX,TNF,BCL2,IL6
422	3,7,11,15-tetramethyl-2,4,6,10,14-hexadecapentaenoic acid	CTD	4.058e-09	1.185e-07	4	14	CDKN1A,TNF,IL6,TP53
423	Vaccines, Virus-Like Particle	CTD	4.058e-09	1.185e-07	4	14	TGFB1,TNF,IL6,CXCL8
424	AC1ND2OB	Stitch	4.144e-09	1.208e-07	8	265	TGFB1,CDKN1A,PRKCA,BCL2,MDM2,LOX,IL6,TP53
425	lactacystin	CTD	4.169e-09	1.211e-07	6	91	TGFB1,TNF,BCL2,IL6,TP53,CXCL8
426	Quartz	CTD	4.169e-09	1.211e-07	6	91	TNF,BCL2,MIR182,TP53,ACTA2,VEGFA
427	homocysteine	Stitch	4.268e-09	1.238e-07	8	266	BAX,TNF,TTR,LOX,IL6,EDNRB,CXCL8,VEGFA
428	ERK inhibitor	Stitch	4.313e-09	1.245e-07	7	166	TGFB1,BAX,MAPK14,IL6,KNG1,TP53,CXCL8
429	Helveticoside [630-64-8]; Up 200; 7.4uM; PC3; HT_HG-U133A	Broad Institute CMAP Up	4.313e-09	1.245e-07	7	166	CDKN1A,MET,PRKCA,HBEGF,IL6,CXCL8,SMAD7
430	Zinc Acetate	CTD	4.313e-09	1.245e-07	7	166	CDKN1A,TNF,MDM2,IL6,TP53,CXCL8,VEGFA
431	fusarenon-X	CTD	4.404e-09	1.265e-07	5	42	BAX,TNF,BCL2,IL6,TP53
432	Hesperidin	CTD	4.404e-09	1.265e-07	5	42	BAX,TNF,BCL2,IL6,CXCL8
433	withaferin A	CTD	4.404e-09	1.265e-07	5	42	TNF,BCL2,IL6,CXCL8,VEGFA
434	Hydrocortisone	CTD	4.497e-09	1.289e-07	7	167	TGFB1,EPO,TNF,ITGA5,IL6,CXCL8,VEGFA
435	Atropine	CTD	4.757e-09	1.362e-07	6	93	TGFB1,BAX,TNF,MAPK14,IL6,TP53
436	AC1L1IHP	Stitch	4.774e-09	1.364e-07	11	729	TGFB1,CDKN1A,BAX,PRKCA,LTA,TNF,BCL2,MAPK14,TP53,ACTA2,VEGFA
437	AC1L1CV3	Stitch	4.885e-09	1.394e-07	7	169	TGFB1,BAX,PRKCA,MAPK14,MDM2,IL6,TP53
438	A-20	Stitch	4.978e-09	1.418e-07	5	43	LTA,TNF,IL6,SMAD7,VEGFA
439	Pertussis Toxin	CTD	5.076e-09	1.442e-07	6	94	TGFB1,TNF,BCL2,IL6,CNR2,CXCL8
440	MG-262; Up 200; 0.1uM; MCF7; HT_HG-U133A	Broad Institute CMAP Up	5.09e-09	1.442e-07	7	170	CDKN1A,PRKCA,BMP7,MDM2,HBEGF,NOTCH1,VEGFA
441	cyclohexane	Stitch	5.09e-09	1.442e-07	7	170	TGFB1,BAX,TNF,BCL2,IL6,TP53,CXCL8
442	celecoxib	Stitch	5.231e-09	1.48e-07	8	273	BAX,TNF,BCL2,MAPK14,LOX,IL6,TP53,VEGFA
443	C8-ceramide	Stitch	5.335e-09	1.507e-07	10	557	CDKN1A,BAX,PRKCA,TNF,BCL2,MAPK14,IL6,TP53,CNR2,CXCL8
444	sorbinil	CTD	5.528e-09	1.546e-07	4	15	TNF,IL6,CXCL8,ACTA2
445	geniposide	CTD	5.528e-09	1.546e-07	4	15	TGFB1,BAX,TNF,BCL2
446	PD168393	CTD	5.528e-09	1.546e-07	4	15	CDKN1A,TNF,TP53,CXCL8
447	methyl 3-hydroxyimino-11-oxoolean-12-en-28-oate	CTD	5.528e-09	1.546e-07	4	15	BAX,BCL2,MAPK14,TP53
448	surfactin peptide	CTD	5.528e-09	1.546e-07	4	15	BAX,TNF,BCL2,IL6
449	o-Aminoazotoluene	CTD	5.528e-09	1.546e-07	4	15	CDKN1A,BAX,MDM2,TP53
450	AG126	Stitch	5.768e-09	1.611e-07	6	96	PRKCA,LTA,TNF,MAPK14,IL6,VEGFA
451	isotetrandrine	Stitch	6.141e-09	1.713e-07	6	97	TGFB1,CDKN1A,BAX,TNF,TP53,SMAD7
452	C15H20O3	Stitch	6.225e-09	1.733e-07	7	175	BAX,EPO,TNF,MAPK14,IL6,TP53,CXCL8
453	Mitomycin	CTD	6.272e-09	1.736e-07	9	410	TGFB1,CDKN1A,BAX,BCL2,MAPK14,MDM2,IL6,TP53,CXCL8
454	Ceramides	CTD	6.305e-09	1.736e-07	5	45	CDKN1A,BAX,PRKCA,TNF,TP53
455	Sodium Salicylate	CTD	6.305e-09	1.736e-07	5	45	CDKN1A,TNF,IL6,TP53,CXCL8
456	capsazepine	CTD	6.305e-09	1.736e-07	5	45	BAX,TNF,BCL2,IL6,CXCL8
457	Probucol	CTD	6.305e-09	1.736e-07	5	45	TGFB1,BAX,TNF,BCL2,ACTA2
458	Citrinin	CTD	6.305e-09	1.736e-07	5	45	CDKN1A,BAX,TNF,BCL2,TP53
459	cyclo(Trp-Asp-Pro-Val-Leu)	CTD	6.305e-09	1.736e-07	5	45	EPO,TNF,BCL2,IL6,VEGFA
460	trans-10,cis-12-conjugated linoleic acid	CTD	6.476e-09	1.78e-07	7	176	CDKN1A,BAX,TNF,BCL2,PDGFRA,HBEGF,TP53
461	BAY 11-7082	Stitch	6.535e-09	1.791e-07	6	98	TGFB1,MAPK14,IL6,CXCL8,SERPINF1,SMAD7
462	puerarin	CTD	6.535e-09	1.791e-07	6	98	TGFB1,BAX,TNF,BCL2,IL6,VEGFA
463	Chlorpyrifos	CTD	6.642e-09	1.817e-07	12	960	TGFB1,BAX,PRKCA,TNF,BCL2,IL6,NOTCH1,TP53,EDNRB,CXCL8,SMAD7,VEGFA
464	methylselenic acid	CTD	6.682e-09	1.825e-07	9	413	TGFB1,CDKN1A,BAX,PRKCA,BCL2,EDNRB,SERPINF1,ACTA2,SMAD7
465	copper	Stitch	6.76e-09	1.844e-07	10	571	TGFB1,BAX,PRKCA,TNF,MAPK14,TTR,LOX,IL6,TP53,CXCL8
466	BiM4	Stitch	6.93e-09	1.887e-07	8	283	CDKN1A,RHOG,PRKCA,TNF,BCL2,MAPK14,EDNRB,VEGFA
467	taurine-ursodeoxycholate conjugate	CTD	7.066e-09	1.918e-07	5	46	TGFB1,BAX,BCL2,MDM2,TP53
468	Alloxan	CTD	7.066e-09	1.918e-07	5	46	BAX,TNF,BCL2,IL6,EDNRB
469	Azacitidine	CTD	7.115e-09	1.928e-07	9	416	TGFB1,CDKN1A,BAX,TNF,BCL2,MDM2,IL6,TP53,ACTA2
470	noradrealine	Stitch	7.224e-09	1.955e-07	10	575	TGFB1,PRKCA,TNF,MAPK14,IL6,EDNRB,CXCL8,SERPINF1,ACTA2,VEGFA
471	silibinin	Stitch	7.321e-09	1.962e-07	8	285	TGFB1,CDKN1A,BAX,PRKCA,TNF,BCL2,TP53,VEGFA
472	2,2'-Dipyridyl	CTD	7.363e-09	1.962e-07	4	16	TNF,IL6,CXCL8,VEGFA
473	acetylbritannilatone	CTD	7.363e-09	1.962e-07	4	16	CDKN1A,BAX,BCL2,TP53
474	Diatrizoate Meglumine	CTD	7.363e-09	1.962e-07	4	16	BAX,BCL2,IL6,TP53
475	cyanidin	CTD	7.363e-09	1.962e-07	4	16	TNF,HBEGF,IL6,VEGFA
476	norisoboldine	CTD	7.363e-09	1.962e-07	4	16	TGFB1,TNF,IL6,VEGFA
477	annonacin	CTD	7.363e-09	1.962e-07	4	16	CDKN1A,BAX,BCL2,VEGFA
478	brassinolide	CTD	7.363e-09	1.962e-07	4	16	CDKN1A,BCL2,MDM2,TP53
479	demycarosyl-3D-digitoxosylmithramycin SK	CTD	7.363e-09	1.962e-07	4	16	CDKN1A,BAX,BCL2,TP53
480	Nitrogen Oxides	CTD	7.363e-09	1.962e-07	4	16	BAX,TNF,BCL2,TP53
481	vanadium pentoxide	CTD	7.385e-09	1.965e-07	6	100	TNF,PDGFRA,HBEGF,IL6,CXCL8,VEGFA
482	JP8 aviation fuel	CTD	7.572e-09	2.011e-07	9	419	CDKN1A,MET,C4B,TNF,BCL2,HBEGF,IL6,CXCL8,ACTA2
483	NSC9700	Stitch	7.591e-09	2.013e-07	10	578	TGFB1,PRKCA,TNF,MAPK14,IGFBP6,TTR,HBEGF,IL6,SMAD7,VEGFA
484	Epirubicin	CTD	7.899e-09	2.082e-07	5	47	BAX,TNF,BCL2,IL6,TP53
485	tetrachlorobenzoquinone	CTD	7.899e-09	2.082e-07	5	47	BAX,TNF,BCL2,IL6,TP53
486	KN 62	CTD	7.899e-09	2.082e-07	5	47	BAX,PRKCA,BCL2,EDNRB,CXCL8
487	SRT1720	CTD	7.899e-09	2.082e-07	5	47	BAX,TNF,IL6,ACTA2,VEGFA
488	n-butoxyethanol	CTD	8.106e-09	2.134e-07	10	582	TGFB1,CDKN1A,MAPK14,PDGFRA,LOX,HBEGF,IL6,EDNRB,SERPINF1,ACTA2
489	Rotenone	CTD	8.174e-09	2.148e-07	12	978	TGFB1,CDKN1A,BAX,TNF,BCL2,MAPK14,IL6,TP53,CNR2,CXCL8,ACTA2,VEGFA
490	Cholesterol, Dietary	CTD	8.325e-09	2.178e-07	6	102	TGFB1,BAX,MET,TNF,BCL2,TP53
491	Naphthalenes	CTD	8.325e-09	2.178e-07	6	102	CDKN1A,BCL2,HBEGF,IL6,TP53,SMAD7
492	AICA ribonucleotide	CTD	8.325e-09	2.178e-07	6	102	TGFB1,TNF,IL6,TP53,CXCL8,ACTA2
493	Dieldrin	CTD	8.546e-09	2.233e-07	13	1217	TGFB1,CDKN1A,BAX,MET,TNF,BCL2,OTX2,MDM2,PDGFRA,IL6,NOTCH1,TP53,VEGFA
494	4-(N-methyl-N-nitrosamino)-1-(3-pyridyl)-1-butanone	CTD	8.614e-09	2.244e-07	8	291	CDKN1A,BAX,BCL2,MDM2,IL6,TP53,CXCL8,VEGFA
495	N,N,N',N'-tetrakis(2-pyridylmethyl)ethylenediamine	CTD	8.614e-09	2.244e-07	8	291	BAX,LTA,TNF,BCL2,IL6,TP53,CXCL8,VEGFA
496	PKI166	Stitch	8.808e-09	2.284e-07	5	48	MET,MDM2,HBEGF,CXCL8,VEGFA
497	zerumbone	CTD	8.808e-09	2.284e-07	5	48	BAX,TNF,BCL2,IL6,VEGFA
498	MK-886	CTD	8.808e-09	2.284e-07	5	48	BAX,TNF,BCL2,IL6,CXCL8
499	AC1Q5S0Y	Stitch	8.83e-09	2.286e-07	6	103	TGFB1,TNF,IL6,EDNRB,SMAD7,VEGFA
500	cyclophorine	Stitch	8.92e-09	2.306e-07	9	427	TGFB1,BAX,EPO,PRKCA,LTA,TNF,IL6,CXCL8,VEGFA
501	Isoflurane	CTD	9.361e-09	2.417e-07	6	104	BAX,TNF,BCL2,MDM2,IL6,TP53
502	AC1L1J6W	Stitch	9.498e-09	2.448e-07	7	186	EPO,PRKCA,TNF,BCL2,IL6,CXCL8,SERPINF1
503	vitamin B	Stitch	9.582e-09	2.454e-07	8	295	CDKN1A,BAX,TNF,MDM2,IL6,TP53,CNR2,VEGFA
504	butein	CTD	9.618e-09	2.454e-07	4	17	BAX,TNF,BCL2,VEGFA
505	calcium silicate	CTD	9.618e-09	2.454e-07	4	17	TGFB1,IL6,CXCL8,VEGFA
506	7,8-diacetoxy-4-methylcoumarin	CTD	9.618e-09	2.454e-07	4	17	TNF,IL6,TP53,VEGFA
507	rubitecan	CTD	9.618e-09	2.454e-07	4	17	CDKN1A,BAX,BCL2,TP53
508	phosalone	CTD	9.618e-09	2.454e-07	4	17	TNF,MAPK14,IL6,TP53
509	cordycepin	CTD	9.618e-09	2.454e-07	4	17	CDKN1A,BAX,BCL2,TP53
510	beryllium sulfate	CTD	9.799e-09	2.496e-07	5	49	CDKN1A,TNF,IL6,TP53,ACTA2
511	bicalutamide	CTD	1.023e-08	2.602e-07	7	188	CDKN1A,BAX,MET,TNF,BCL2,IL6,TP53
512	Disulfiram	CTD	1.027e-08	2.61e-07	11	785	BAX,MET,BMP7,TNF,BCL2,ITGA5,PDGFRA,LOX,HBEGF,IL6,ACTA2
513	AC1L1JYL	Stitch	1.047e-08	2.657e-07	9	435	BAX,PRKCA,TNF,MAPK14,PDGFRA,HBEGF,CXCL8,ACTA2,VEGFA
514	Sodium Dodecyl Sulfate	CTD	1.05e-08	2.66e-07	6	106	TNF,MAPK14,IL6,KNG1,CXCL8,VEGFA
515	12(S)-hydroxyeicosatetraenoic acid	Stitch	1.061e-08	2.683e-07	7	189	TGFB1,CDKN1A,PRKCA,TNF,ITGA5,LOX,VEGFA
516	icariin	CTD	1.088e-08	2.738e-07	5	50	TGFB1,TNF,BCL2,IL6,TP53
517	Tetrachloroethylene	CTD	1.088e-08	2.738e-07	5	50	BAX,TNF,BCL2,MAPK14,TP53
518	polydatin	CTD	1.088e-08	2.738e-07	5	50	TGFB1,TNF,BCL2,IL6,CXCL8
519	Ibuprofen	CTD	1.09e-08	2.74e-07	9	437	CDKN1A,LTA,TNF,MAPK14,IL6,TP53,CNR2,CXCL8,VEGFA
520	Flurbiprofen	CTD	1.111e-08	2.79e-07	6	107	RHOG,TNF,MAPK14,IL6,KNG1,TP53
521	butylbenzyl phthalate	CTD	1.176e-08	2.947e-07	6	108	BAX,TNF,BCL2,TTR,CXCL8,VEGFA
522	tetramethylpyrazine	CTD	1.205e-08	2.975e-07	5	51	BAX,TNF,BCL2,IL6,ACTA2
523	tin protoporphyrin IX	CTD	1.205e-08	2.975e-07	5	51	TGFB1,TNF,IL6,CXCL8,VEGFA
524	shikonin	CTD	1.205e-08	2.975e-07	5	51	CDKN1A,TNF,BCL2,TP53,ACTA2
525	12-(3-adamantan-1-ylureido)dodecanoic acid	CTD	1.205e-08	2.975e-07	5	51	TGFB1,BAX,LTA,TNF,ACTA2
526	VX-745	CTD	1.206e-08	2.975e-07	3	4	TNF,IL6,VEGFA
527	N''-cyano-N-(6-amino-3,4-dihydro-3-hydroxy-2-methyl-2-dimethoxymethyl-2H-benzopyran-4-yl)-N'-benzylguanidine	CTD	1.206e-08	2.975e-07	3	4	BAX,TNF,BCL2
528	Flucytosine	CTD	1.206e-08	2.975e-07	3	4	BCL2,MDM2,TP53
529	3-hydroxypregn-4-en-20-one	CTD	1.206e-08	2.975e-07	3	4	CDKN1A,BAX,BCL2
530	chromium nicotinic acid complex	CTD	1.206e-08	2.975e-07	3	4	TNF,IL6,CXCL8
531	Antiparkinson Agents	CTD	1.206e-08	2.975e-07	3	4	BAX,TNF,BCL2
532	Polyurethanes	CTD	1.206e-08	2.975e-07	3	4	TNF,IL6,CXCL8
533	forskolin from Coleus forskohlii	Stitch	1.223e-08	3.014e-07	12	1014	TGFB1,PRKCA,TNF,MAPK14,IGFBP6,HBEGF,IL6,CNR2,EDNRB,CXCL8,ACTA2,VEGFA
534	4-hydroxy-2-nonenal	CTD	1.233e-08	3.023e-07	11	799	TGFB1,CDKN1A,BAX,TNF,MAPK14,ITGA5,HBEGF,IL6,NOTCH1,TP53,VEGFA
535	O(6)-benzylguanine	CTD	1.235e-08	3.023e-07	4	18	CDKN1A,BAX,BCL2,TP53
536	Mastic Resin	CTD	1.235e-08	3.023e-07	4	18	BAX,BCL2,MAPK14,VEGFA
537	oxymatrine	CTD	1.235e-08	3.023e-07	4	18	TGFB1,TNF,IL6,SMAD7
538	5,7-dimethoxyflavone	CTD	1.235e-08	3.023e-07	4	18	BAX,IL6,TP53,CXCL8
539	Propranolol	CTD	1.243e-08	3.032e-07	6	109	BAX,PRKCA,TNF,BCL2,IL6,VEGFA
540	C11105	Stitch	1.243e-08	3.032e-07	6	109	EPO,TNF,MDM2,IL6,EDNRB,VEGFA
541	bromcresol green	Stitch	1.313e-08	3.199e-07	6	110	LTA,TNF,ITGA5,TTR,IL6,CXCL8
542	P-38	Stitch	1.327e-08	3.228e-07	10	613	TGFB1,BAX,MET,PRKCA,MAPK14,HBEGF,IL6,TP53,CXCL8,SMAD7
543	honokiol	CTD	1.331e-08	3.235e-07	5	52	TGFB1,BAX,TNF,IL6,ACTA2
544	xanthohumol	CTD	1.468e-08	3.553e-07	5	53	CDKN1A,TNF,BCL2,IL6,TP53
545	ethylene dimethanesulfonate	CTD	1.468e-08	3.553e-07	5	53	CDKN1A,BAX,BCL2,MDM2,TP53
546	3-methylquercetin	CTD	1.468e-08	3.553e-07	5	53	TGFB1,TNF,BCL2,IL6,ACTA2
547	Methylcholanthrene	CTD	1.504e-08	3.633e-07	12	1033	CDKN1A,BAX,C4B,TNF,BCL2,IGFBP6,LOX,IL6,KNG1,TP53,ACTA2,VEGFA
548	AG 1879	CTD	1.544e-08	3.722e-07	6	113	CDKN1A,BAX,TNF,BCL2,CXCL8,VEGFA
549	lead acetate	CTD	1.545e-08	3.722e-07	15	1837	TGFB1,CDKN1A,BAX,MET,PRKCA,TNF,BCL2,OTX2,MAPK14,PDGFRA,IL6,KNG1,EDNRB,CXCL8,VEGFA
550	vorinostat	Stitch	1.557e-08	3.746e-07	8	314	CDKN1A,BAX,BCL2,TTR,IL6,TP53,CNR2,CXCL8
551	mangostin	CTD	1.563e-08	3.746e-07	4	19	BAX,TNF,BCL2,TP53
552	Chalcones	CTD	1.563e-08	3.746e-07	4	19	TNF,BCL2,IL6,CXCL8
553	paeonol	CTD	1.563e-08	3.746e-07	4	19	BAX,TNF,BCL2,IL6
554	AC1L1GEZ	Stitch	1.568e-08	3.748e-07	7	200	BAX,EPO,TNF,BCL2,ITGA5,IL6,CXCL8
555	C070379	Stitch	1.568e-08	3.748e-07	7	200	BAX,PRKCA,TNF,BCL2,MAPK14,IL6,VEGFA
556	Colforsin	CTD	1.596e-08	3.81e-07	8	315	TGFB1,TNF,IL6,TP53,CNR2,CXCL8,ACTA2,VEGFA
557	3-(2-hydroxy-4-(1,1-dimethylheptyl)phenyl)-4-(3-hydroxypropyl)cyclohexanol	CTD	1.617e-08	3.842e-07	5	54	TNF,MDM2,IL6,CNR2,CXCL8
558	Croton Oil	CTD	1.617e-08	3.842e-07	5	54	TNF,BCL2,IL6,CXCL8,VEGFA
559	Styrene	CTD	1.617e-08	3.842e-07	5	54	BAX,TNF,BCL2,IL6,CXCL8
560	perfluoro-n-nonanoic acid	CTD	1.628e-08	3.864e-07	6	114	BAX,BMP7,TNF,BCL2,MAPK14,IL6
561	Poly(amidoamine)	CTD	1.776e-08	4.21e-07	5	55	TGFB1,BAX,TNF,BCL2,IL6
562	tanshinone	CTD	1.808e-08	4.272e-07	6	116	CDKN1A,BAX,BCL2,TP53,CXCL8,VEGFA
563	1tjp	Stitch	1.808e-08	4.272e-07	6	116	EPO,BCL2,PDGFRA,TP53,ACTA2,VEGFA
564	AC1L45LU	Stitch	1.86e-08	4.389e-07	7	205	BAX,BCL2,MAPK14,PDGFRA,IL6,TP53,VEGFA
565	AC1NBU2S	Stitch	1.903e-08	4.48e-07	6	117	CDKN1A,TNF,BCL2,IL6,CNR2,CXCL8
566	BzATP	Stitch	1.903e-08	4.48e-07	6	117	TGFB1,PRKCA,TNF,MAPK14,IL6,CXCL8
567	Galactose	CTD	1.948e-08	4.539e-07	5	56	BAX,TNF,BCL2,IL6,TP53
568	clopidogrel	CTD	1.948e-08	4.539e-07	5	56	TGFB1,C4B,TNF,IL6,TP53
569	esculetin	Stitch	1.948e-08	4.539e-07	5	56	TGFB1,BAX,BCL2,LOX,TP53
570	Levamisole	CTD	1.952e-08	4.539e-07	4	20	TNF,BCL2,IL6,TP53
571	Riluzole	CTD	1.952e-08	4.539e-07	4	20	TNF,BCL2,IL6,VEGFA
572	nimbolide	CTD	1.952e-08	4.539e-07	4	20	CDKN1A,BAX,BCL2,TP53
573	Danazol	CTD	1.952e-08	4.539e-07	4	20	CDKN1A,TNF,IL6,CXCL8
574	dihydrolipoic acid	CTD	1.952e-08	4.539e-07	4	20	TGFB1,CDKN1A,TP53,ACTA2
575	azadirachtin	CTD	1.952e-08	4.539e-07	4	20	CDKN1A,BAX,BCL2,TP53
576	Butylated Hydroxyanisole	CTD	2.003e-08	4.652e-07	6	118	CDKN1A,TNF,MAPK14,IL6,TP53,VEGFA
577	Bortezomib	CTD	2.014e-08	4.671e-07	11	838	CDKN1A,BAX,EPO,TNF,BCL2,MAPK14,MDM2,IL6,TP53,CXCL8,VEGFA
578	Trichloroethylene	CTD	2.051e-08	4.751e-07	15	1876	TGFB1,CDKN1A,BAX,RHOG,MET,LTA,TNF,BCL2,MAPK14,MDM2,TTR,IL6,TP53,CXCL8,SERPINF1
579	pioglitazone	Stitch	2.084e-08	4.82e-07	8	326	TGFB1,BAX,MET,TNF,IL6,TP53,CXCL8,VEGFA
580	HCEC	Stitch	2.107e-08	4.862e-07	6	119	LTA,TNF,HBEGF,IL6,CXCL8,VEGFA
581	Paraoxon	CTD	2.107e-08	4.862e-07	6	119	BAX,TNF,BCL2,IL6,TP53,VEGFA
582	cyclophosphamide	Stitch	2.134e-08	4.917e-07	8	327	TGFB1,CDKN1A,EPO,TNF,BCL2,MDM2,IL6,VEGFA
583	Vitamin E	CTD	2.204e-08	5.071e-07	14	1590	TGFB1,CDKN1A,BAX,RHOG,TNF,BCL2,IGFBP6,PDGFRA,IL6,TP53,CXCL8,SERPINF1,ACTA2,VEGFA
584	EGFR inhibitor	Stitch	2.216e-08	5.092e-07	6	120	TGFB1,MET,MAPK14,HBEGF,IL6,CXCL8
585	aminoguanidine	Stitch	2.329e-08	5.331e-07	6	121	TGFB1,TNF,TTR,HBEGF,IL6,VEGFA
586	olanzapine	CTD	2.329e-08	5.331e-07	6	121	BAX,C4B,BCL2,TTR,KNG1,TP53
587	acetovanillone	CTD	2.329e-08	5.331e-07	6	121	BAX,TNF,BCL2,IL6,TP53,CXCL8
588	3-methyladenine	CTD	2.332e-08	5.331e-07	5	58	CDKN1A,BAX,TNF,BCL2,TP53
589	AC1N9ZLR	Stitch	2.343e-08	5.349e-07	7	212	TNF,IGFBP6,TTR,IL6,TP53,CXCL8,VEGFA
590	Triiodothyronine	CTD	2.362e-08	5.384e-07	9	478	TGFB1,CDKN1A,BAX,BMP7,TNF,BCL2,ITGA5,TTR,LOX
591	eriodictyol	CTD	2.408e-08	5.47e-07	4	21	TNF,IL6,CXCL8,VEGFA
592	A 771726	CTD	2.408e-08	5.47e-07	4	21	TGFB1,CDKN1A,TNF,TP53
593	erdosteine	CTD	2.408e-08	5.47e-07	4	21	BAX,TNF,IL6,TP53
594	quercetin	Stitch	2.537e-08	5.754e-07	9	482	BAX,PRKCA,LTA,TNF,BCL2,MAPK14,LOX,IL6,TP53
595	Peroxynitrous Acid	CTD	2.546e-08	5.758e-07	5	59	BAX,TNF,BCL2,IL6,CXCL8
596	Probenecid	CTD	2.546e-08	5.758e-07	5	59	TGFB1,BAX,TNF,BCL2,CXCL8
597	Dinoprost	CTD	2.57e-08	5.798e-07	6	123	TGFB1,TNF,NOTCH1,EDNRB,CXCL8,VEGFA
598	Muramyl dipeptide	Stitch	2.57e-08	5.798e-07	6	123	TGFB1,LTA,TNF,TTR,IL6,CXCL8
599	NDGA	Stitch	2.665e-08	6.004e-07	7	216	BAX,PRKCA,TNF,LOX,HBEGF,TP53,CXCL8
600	Monocrotaline	CTD	2.697e-08	6.07e-07	6	124	CDKN1A,BAX,TNF,MDM2,IL6,VEGFA
601	acetaldehyde	Stitch	2.757e-08	6.189e-07	8	338	TGFB1,PRKCA,TNF,MDM2,HBEGF,IL6,CXCL8,ACTA2
602	N-nitrosomorpholine	CTD	2.757e-08	6.189e-07	8	338	TGFB1,CDKN1A,BAX,MDM2,TTR,LOX,TP53,VEGFA
603	15-deoxyprostaglandin J2	CTD	2.774e-08	6.202e-07	5	60	BAX,TNF,BCL2,CXCL8,ACTA2
604	1-(6-((3-methoxyestra-1,3,5(10)-trien-17-yl)amino)hexyl)-1H-pyrrole-2,5-dione	CTD	2.774e-08	6.202e-07	5	60	PRKCA,TNF,IL6,KNG1,EDNRB
605	loxoribine	Stitch	2.774e-08	6.202e-07	5	60	LTA,TNF,LOX,IL6,CXCL8
606	Dimethylnitrosamine	CTD	2.787e-08	6.217e-07	11	865	TGFB1,CDKN1A,BAX,MET,TNF,BCL2,MDM2,PDGFRA,IL6,ACTA2,VEGFA
607	sodium chloride	Stitch	2.787e-08	6.217e-07	11	865	TGFB1,BAX,PRKCA,LTA,TNF,BCL2,MAPK14,TTR,TP53,EDNRB,CXCL8
608	chromium	Stitch	2.821e-08	6.283e-07	8	339	BAX,LTA,TNF,MAPK14,TTR,IL6,TP53,VEGFA
609	rofecoxib	Stitch	2.83e-08	6.296e-07	6	125	BAX,TNF,LOX,IL6,CXCL8,VEGFA
610	temozolomide	CTD	2.839e-08	6.307e-07	7	218	CDKN1A,BAX,TNF,BCL2,IL6,TP53,VEGFA
611	superoxide	Stitch	2.922e-08	6.467e-07	9	490	BAX,PRKCA,TNF,MAPK14,PDGFRA,IL6,TP53,CXCL8,VEGFA
612	Cladribine	CTD	2.941e-08	6.467e-07	4	22	CDKN1A,TNF,BCL2,CXCL8
613	Ferric Compounds	CTD	2.941e-08	6.467e-07	4	22	BAX,TNF,BCL2,TP53
614	methylmercury hydroxide	CTD	2.941e-08	6.467e-07	4	22	CDKN1A,OTX2,NOTCH1,TP53
615	rifaximin	CTD	2.941e-08	6.467e-07	4	22	TGFB1,LTA,TNF,ACTA2
616	Zinc Compounds	CTD	2.941e-08	6.467e-07	4	22	BAX,TNF,BCL2,TP53
617	brucine	CTD	2.941e-08	6.467e-07	4	22	BAX,TNF,BCL2,LOX
618	licochalcone B	CTD	2.941e-08	6.467e-07	4	22	BAX,TNF,BCL2,IL6
619	chebulagic acid	CTD	3.011e-08	6.542e-07	3	5	TGFB1,TNF,VEGFA
620	acetic anhydride	CTD	3.011e-08	6.542e-07	3	5	TNF,IL6,CXCL8
621	virodhamine	CTD	3.011e-08	6.542e-07	3	5	TNF,CNR2,CXCL8
622	ferric oxide, saccharated	CTD	3.011e-08	6.542e-07	3	5	CDKN1A,BCL2,TP53
623	kaempferol 7-O-glucoside	CTD	3.011e-08	6.542e-07	3	5	BAX,BCL2,TP53
624	Agglutinins	CTD	3.011e-08	6.542e-07	3	5	TNF,IL6,CXCL8
625	fluazinam	CTD	3.011e-08	6.542e-07	3	5	BAX,BCL2,TP53
626	gyrophoric acid	CTD	3.011e-08	6.542e-07	3	5	BAX,BCL2,TP53
627	Amlodipine	CTD	3.018e-08	6.542e-07	5	61	TGFB1,CDKN1A,BAX,TNF,BCL2
628	1-hydroxy-2-oxo-3,3-bis(2-aminoethyl)-1-triazene	CTD	3.018e-08	6.542e-07	5	61	BAX,NOTCH1,TP53,CXCL8,ACTA2
629	Saponins	CTD	3.018e-08	6.542e-07	5	61	BAX,TNF,BCL2,IL6,TP53
630	GF109203X	Stitch	3.02e-08	6.542e-07	8	342	CDKN1A,RHOG,PRKCA,TNF,MAPK14,HBEGF,IL6,EDNRB
631	Thapsigargin	CTD	3.045e-08	6.587e-07	13	1354	TGFB1,BAX,PRKCA,TNF,BCL2,PDGFRA,IL6,TP53,CXCL8,SERPINF1,ACTA2,SMAD7,VEGFA
632	deferoxamine	Stitch	3.089e-08	6.674e-07	8	343	CDKN1A,EPO,TNF,MAPK14,IL6,TP53,CXCL8,VEGFA
633	Silver	CTD	3.111e-08	6.709e-07	15	1935	CDKN1A,BAX,TNF,BCL2,OTX2,MAPK14,MDM2,PDGFRA,LOX,IL6,TP53,CXCL8,ACTA2,SMAD7,VEGFA
634	temozolomide	Stitch	3.113e-08	6.709e-07	6	127	TGFB1,CDKN1A,BAX,MDM2,TP53,VEGFA
635	Maneb	CTD	3.159e-08	6.801e-07	8	344	TGFB1,CDKN1A,BAX,TNF,BCL2,PDGFRA,TP53,VEGFA
636	15-epi-lipoxin A4	Stitch	3.262e-08	7.015e-07	6	128	TGFB1,PRKCA,TNF,LOX,IL6,CXCL8
637	Egtazic Acid	CTD	3.28e-08	7.034e-07	5	62	PRKCA,TNF,MAPK14,IL6,CXCL8
638	Clioquinol	CTD	3.28e-08	7.034e-07	5	62	CDKN1A,EPO,ITGA5,TP53,VEGFA
639	daidzein	CTD	3.317e-08	7.106e-07	7	223	CDKN1A,PRKCA,TNF,BCL2,IL6,TP53,CXCL8
640	Fluorouracil	CTD	3.322e-08	7.107e-07	13	1364	TGFB1,CDKN1A,BAX,EPO,TNF,BCL2,MDM2,IGFBP6,IL6,KNG1,TP53,CXCL8,VEGFA
641	AC1L1KGC	Stitch	3.527e-08	7.537e-07	7	225	CDKN1A,LTA,MAPK14,MDM2,IL6,TP53,SERPINF1
642	cryptolepine	CTD	3.556e-08	7.558e-07	4	23	CDKN1A,BAX,MDM2,TP53
643	Enalaprilat	CTD	3.556e-08	7.558e-07	4	23	TGFB1,TNF,BCL2,KNG1
644	copper-1,10-phenanthroline	CTD	3.556e-08	7.558e-07	4	23	CDKN1A,BAX,BCL2,TP53
645	5,7-dihydroxy-6-methoxy-2-phenylchromen-4-one	CTD	3.556e-08	7.558e-07	4	23	TNF,BCL2,IL6,TP53
646	Nocodazole	CTD	3.559e-08	7.558e-07	5	63	BAX,BCL2,TP53,CXCL8,VEGFA
647	AC1Q5HK6	Stitch	3.596e-08	7.628e-07	9	502	TGFB1,MET,TNF,IGFBP6,HBEGF,IL6,CNR2,CXCL8,VEGFA
648	AC1L1D9C	Stitch	3.611e-08	7.65e-07	8	350	TGFB1,LTA,TNF,BCL2,IL6,EDNRB,CXCL8,VEGFA
649	p38 MAP kinase inhibitor	Stitch	3.747e-08	7.911e-07	6	131	TGFB1,BAX,MAPK14,IL6,CXCL8,SMAD7
650	luteolin	Stitch	3.747e-08	7.911e-07	6	131	BAX,MET,TNF,IL6,TP53,VEGFA
651	sulindac sulfide	CTD	3.748e-08	7.911e-07	7	227	CDKN1A,BAX,MET,TNF,BCL2,TP53,CXCL8
652	Bezafibrate	CTD	3.98e-08	8.392e-07	7	229	TGFB1,BAX,TNF,BCL2,IL6,CXCL8,ACTA2
653	Eugenol	CTD	4.101e-08	8.635e-07	7	230	CDKN1A,BAX,TNF,BCL2,IL6,TP53,CXCL8
654	Rifampin	CTD	4.117e-08	8.659e-07	8	356	CDKN1A,BAX,TNF,BCL2,MDM2,HBEGF,IL6,VEGFA
655	8-Bromo Cyclic Adenosine Monophosphate	CTD	4.22e-08	8.864e-07	10	693	TGFB1,CDKN1A,BAX,PRKCA,TNF,BCL2,IL6,TP53,CXCL8,VEGFA
656	picolinic acid	CTD	4.263e-08	8.922e-07	4	24	BAX,TNF,IL6,CXCL8
657	2-cyano-3,12-dioxooleana-1,9(11)-dien-28-oic acid ethyl amide	CTD	4.263e-08	8.922e-07	4	24	TGFB1,TNF,IL6,ACTA2
658	bakuchiol	CTD	4.263e-08	8.922e-07	4	24	BAX,BCL2,MAPK14,ACTA2
659	NSC750927	Stitch	4.351e-08	9.097e-07	7	232	BAX,PRKCA,BCL2,MAPK14,IL6,TP53,VEGFA
660	lipopolysaccharide, E coli O55-B5	CTD	4.452e-08	9.296e-07	14	1681	TGFB1,CDKN1A,MET,PRKCA,TNF,ITGA5,MDM2,HBEGF,IL6,KNG1,NOTCH1,CNR2,CXCL8,VEGFA
661	Dronabinol	CTD	4.475e-08	9.332e-07	11	906	TGFB1,CDKN1A,BAX,PRKCA,TNF,MDM2,IL6,TP53,CNR2,SERPINF1,VEGFA
662	Cholecalciferol	CTD	4.482e-08	9.332e-07	7	233	TGFB1,CDKN1A,TNF,BCL2,IL6,NOTCH1,VEGFA
663	AC1Q5V5T	Stitch	4.485e-08	9.332e-07	6	135	TGFB1,PRKCA,BCL2,MAPK14,KNG1,VEGFA
664	N-acetylsphingosine	CTD	4.51e-08	9.362e-07	5	66	TNF,BCL2,MDM2,TP53,VEGFA
665	Cysteine	CTD	4.51e-08	9.362e-07	5	66	TGFB1,TNF,MAPK14,CXCL8,ACTA2
666	NSC683246	Stitch	4.615e-08	9.567e-07	7	234	CDKN1A,BAX,BCL2,MAPK14,MDM2,IL6,TP53
667	AC1NUZLU	Stitch	4.752e-08	9.839e-07	7	235	CDKN1A,BAX,TNF,BCL2,MAPK14,MDM2,TP53
668	baicalin	Stitch	4.869e-08	1.005e-06	5	67	TGFB1,BAX,TNF,IL6,CXCL8
669	pimagedine	CTD	4.869e-08	1.005e-06	5	67	TGFB1,BAX,TNF,BCL2,IL6
670	imiquimod	CTD	4.869e-08	1.005e-06	5	67	TGFB1,TNF,BCL2,IL6,CXCL8
671	2-methoxyestradiol	Stitch	4.892e-08	1.008e-06	7	236	BAX,TNF,BCL2,ITGA5,TP53,SMAD7,VEGFA
672	2,6-Dichloroindophenol	CTD	5.069e-08	1.034e-06	4	25	CDKN1A,LTA,TNF,TP53
673	Acrylonitrile	CTD	5.069e-08	1.034e-06	4	25	CDKN1A,BAX,TNF,BCL2
674	geraniol	CTD	5.069e-08	1.034e-06	4	25	BAX,BCL2,TP53,CXCL8
675	Gliclazide	CTD	5.069e-08	1.034e-06	4	25	CDKN1A,TNF,BCL2,IL6
676	bisindolylmaleimide	CTD	5.069e-08	1.034e-06	4	25	CDKN1A,PRKCA,TNF,IL6
677	Leukotriene D4	CTD	5.069e-08	1.034e-06	4	25	TGFB1,TNF,IL6,CXCL8
678	1,1-dimethylbutyl-1-deoxy-Delta(9)-THC	CTD	5.069e-08	1.034e-06	4	25	TNF,CNR2,ACTA2,VEGFA
679	3-nitrofluoranthene	CTD	5.069e-08	1.034e-06	4	25	TNF,IL6,TP53,CXCL8
680	CEP-11004	CTD	5.069e-08	1.034e-06	4	25	TNF,MAPK14,IL6,TP53
681	pirfenidone	Stitch	5.114e-08	1.042e-06	6	138	TGFB1,MET,BMP7,TNF,HBEGF,SMAD7
682	quinoline	CTD	5.25e-08	1.065e-06	5	68	CDKN1A,MET,TNF,ITGA5,TP53
683	vitamin E succinate	Stitch	5.25e-08	1.065e-06	5	68	TGFB1,CDKN1A,BAX,TNF,BCL2
684	gadolinium chloride	CTD	5.25e-08	1.065e-06	5	68	TGFB1,TNF,IL6,ACTA2,VEGFA
685	Prostaglandin D2-d4	Stitch	5.488e-08	1.113e-06	7	240	TGFB1,LTA,TNF,LOX,IL6,KNG1,CXCL8
686	Methyl Parathion	CTD	5.654e-08	1.145e-06	5	69	CDKN1A,TNF,MDM2,IL6,TP53
687	Deoxycholic Acid	CTD	5.814e-08	1.176e-06	6	141	BAX,PRKCA,TNF,BCL2,IL6,TP53
688	trimethyltin chloride	CTD	5.985e-08	1.197e-06	4	26	CDKN1A,BAX,BCL2,TP53
689	Promethazine	CTD	5.985e-08	1.197e-06	4	26	CDKN1A,TNF,MDM2,IL6
690	Thymol	CTD	5.985e-08	1.197e-06	4	26	TGFB1,BAX,BCL2,VEGFA
691	spantide II	CTD	6.015e-08	1.197e-06	3	6	TNF,IL6,KNG1
692	atranorin	CTD	6.015e-08	1.197e-06	3	6	BAX,BCL2,TP53
693	Biflavonoids	CTD	6.015e-08	1.197e-06	3	6	TNF,IL6,CXCL8
694	olaquindox	CTD	6.015e-08	1.197e-06	3	6	BAX,BCL2,TP53
695	Gadolinium DTPA	CTD	6.015e-08	1.197e-06	3	6	TGFB1,IL6,VEGFA
696	nickel ferrite	CTD	6.015e-08	1.197e-06	3	6	BAX,BCL2,TP53
697	titanium alloy (TiAl6V4)	CTD	6.015e-08	1.197e-06	3	6	TNF,IL6,VEGFA
698	Clonazepam	CTD	6.015e-08	1.197e-06	3	6	BAX,BCL2,CXCL8
699	n-dodecane	CTD	6.015e-08	1.197e-06	3	6	TNF,IL6,CXCL8
700	chrysophsin	CTD	6.015e-08	1.197e-06	3	6	BAX,BCL2,TP53
701	N-benzoyl-12-nitrodehydroabietylamine-7-one	CTD	6.015e-08	1.197e-06	3	6	CDKN1A,BAX,BCL2
702	THC, delta 9	Stitch	6.064e-08	1.205e-06	6	142	BAX,TNF,IL6,TP53,CNR2,CXCL8
703	Pentoxifylline	CTD	6.082e-08	1.208e-06	5	70	TGFB1,TNF,IL6,ACTA2,VEGFA
704	Vitallium	CTD	6.145e-08	1.216e-06	7	244	CDKN1A,TNF,ITGA5,LOX,HBEGF,EDNRB,CXCL8
705	indole alkaloid	Stitch	6.145e-08	1.216e-06	7	244	BAX,PRKCA,TNF,BCL2,MDM2,IL6,TP53
706	L-NNA	Stitch	6.145e-08	1.216e-06	7	244	EPO,TNF,IL6,KNG1,EDNRB,CXCL8,VEGFA
707	Fructose	CTD	6.497e-08	1.284e-06	7	246	TGFB1,BAX,TNF,BCL2,TTR,IL6,ACTA2
708	Organoselenium Compounds	CTD	6.536e-08	1.286e-06	5	71	CDKN1A,BAX,TNF,BCL2,VEGFA
709	monomethylarsonic acid	CTD	6.536e-08	1.286e-06	5	71	TGFB1,CDKN1A,PRKCA,MDM2,TP53
710	ginsenoside Re	CTD	6.536e-08	1.286e-06	5	71	CDKN1A,BAX,TNF,BCL2,IL6
711	Mechlorethamine	CTD	6.536e-08	1.286e-06	5	71	BAX,TNF,BCL2,TP53,CNR2
712	dichloromethanediamine	Stitch	6.605e-08	1.298e-06	9	539	CDKN1A,BAX,EPO,PRKCA,TNF,BCL2,MAPK14,MDM2,TP53
713	Cyclic AMP	CTD	6.866e-08	1.348e-06	7	248	EPO,TNF,IL6,KNG1,CNR2,CXCL8,VEGFA
714	Dinitrochlorobenzene	CTD	6.943e-08	1.361e-06	8	381	CDKN1A,TNF,BCL2,MAPK14,IGFBP6,IL6,CXCL8,VEGFA
715	17-(dimethylaminoethylamino)-17-demethoxygeldanamycin	CTD	7.018e-08	1.371e-06	4	27	CDKN1A,TNF,IL6,TP53
716	SM-10906	Stitch	7.018e-08	1.371e-06	4	27	TGFB1,TNF,IL6,CXCL8
717	embelin	CTD	7.018e-08	1.371e-06	4	27	BAX,BCL2,CXCL8,VEGFA
718	ICE inhibitor	Stitch	7.155e-08	1.397e-06	6	146	BAX,TNF,BCL2,MAPK14,MDM2,TP53
719	2-amino-1-methyl-6-phenylimidazo(4,5-b)pyridine	CTD	7.258e-08	1.415e-06	9	545	CDKN1A,BAX,TNF,BCL2,MAPK14,MDM2,IL6,TP53,ACTA2
720	2-(1H-indazol-4-yl)-6-(4-methanesulfonylpiperazin-1-ylmethyl)-4-morpholin-4-ylthieno(3,2-d)pyrimidine	CTD	7.373e-08	1.436e-06	9	546	CDKN1A,BAX,MET,TNF,BCL2,IL6,NOTCH1,TP53,VEGFA
721	Thyroxine	CTD	7.452e-08	1.45e-06	6	147	CDKN1A,BMP7,TNF,ITGA5,TTR,TP53
722	Phenytoin	CTD	7.523e-08	1.462e-06	8	385	TGFB1,CDKN1A,BAX,TNF,BCL2,MDM2,IL6,TP53
723	Methoxychlor	CTD	7.606e-08	1.476e-06	9	548	CDKN1A,BAX,PRKCA,TNF,BCL2,IGFBP6,HBEGF,IL6,VEGFA
724	Zinc Sulfate	CTD	7.702e-08	1.493e-06	10	739	CDKN1A,MET,TNF,BCL2,LOX,IL6,TP53,EDNRB,CXCL8,VEGFA
725	Amphetamine	CTD	7.758e-08	1.503e-06	6	148	BAX,PRKCA,TNF,BCL2,IL6,TP53
726	AC1MBZ1C	Stitch	7.828e-08	1.515e-06	8	387	PRKCA,TNF,MAPK14,HBEGF,IL6,KNG1,EDNRB,VEGFA
727	Deoxyglucose	CTD	8.061e-08	1.558e-06	5	74	CDKN1A,BAX,TNF,BCL2,TP53
728	nivalenol	CTD	8.179e-08	1.572e-06	4	28	BAX,TNF,IL6,CXCL8
729	olmesartan	CTD	8.179e-08	1.572e-06	4	28	TGFB1,BAX,IL6,ACTA2
730	melamine	CTD	8.179e-08	1.572e-06	4	28	TGFB1,BAX,BCL2,IL6
731	Amsacrine	CTD	8.179e-08	1.572e-06	4	28	BAX,BCL2,MDM2,TP53
732	Dg-B	Stitch	8.179e-08	1.572e-06	4	28	MAPK14,IL6,TP53,CXCL8
733	oleoyl-lysophosphatidic acid	Stitch	8.639e-08	1.658e-06	8	392	TGFB1,RHOG,MET,PRKCA,MAPK14,HBEGF,IL6,CXCL8
734	AC1NRBJE	Stitch	9.091e-08	1.743e-06	6	152	TGFB1,TNF,HBEGF,EDNRB,CXCL8,VEGFA
735	nickel hydroxide	Stitch	9.232e-08	1.768e-06	7	259	LTA,TNF,BCL2,MAPK14,IL6,CXCL8,VEGFA
736	dibutyryl cyclic 3',5'-AMP	Stitch	9.286e-08	1.775e-06	9	561	TGFB1,CDKN1A,PRKCA,TNF,MAPK14,HBEGF,IL6,ACTA2,VEGFA
737	histamine	Stitch	9.286e-08	1.775e-06	9	561	TGFB1,PRKCA,TNF,MAPK14,IL6,KNG1,CXCL8,ACTA2,VEGFA
738	arachidonic acid trifluoromethyl ketone	Stitch	9.452e-08	1.801e-06	6	153	PRKCA,TNF,MAPK14,LOX,CNR2,VEGFA
739	Acids	CTD	9.478e-08	1.801e-06	4	29	BCL2,TTR,IL6,CXCL8
740	benzyloxycarbonyl-isoleucyl-glutamyl-threonyl-aspartic acid fluoromethyl ketone	CTD	9.478e-08	1.801e-06	4	29	BAX,TNF,BCL2,TP53
741	Citric Acid	CTD	9.478e-08	1.801e-06	4	29	CDKN1A,BAX,BCL2,VEGFA
742	saikosaponin	Stitch	9.478e-08	1.801e-06	4	29	TGFB1,CDKN1A,BAX,TP53
743	2,4,5,2',4',5'-hexachlorobiphenyl	CTD	1.013e-07	1.924e-06	14	1795	TGFB1,BAX,MET,PRKCA,LTA,TNF,BCL2,MDM2,PDGFRA,TTR,IL6,NOTCH1,TP53,CXCL8
744	Okadaic Acid	CTD	1.025e-07	1.943e-06	7	263	BAX,TNF,BCL2,PDGFRA,LOX,TP53,VEGFA
745	TDP 521252	CTD	1.052e-07	1.972e-06	3	7	CDKN1A,MDM2,TP53
746	Lt 3	Stitch	1.052e-07	1.972e-06	3	7	LTA,TNF,ITGA5
747	2-phenyl-4,4,5,5-tetramethylimidazoline-1-oxyl-3-oxide	CTD	1.052e-07	1.972e-06	3	7	TGFB1,CDKN1A,TP53
748	Staphylococcal Protein A	CTD	1.052e-07	1.972e-06	3	7	EPO,TNF,IL6
749	olomoucine II	CTD	1.052e-07	1.972e-06	3	7	CDKN1A,MDM2,TP53
750	vadimezan	CTD	1.052e-07	1.972e-06	3	7	TNF,IL6,VEGFA
751	4-methylumbelliferyl acetate	CTD	1.052e-07	1.972e-06	3	7	TNF,IL6,VEGFA
752	myrrh resin	CTD	1.052e-07	1.972e-06	3	7	TGFB1,IL6,VEGFA
753	CNB 001	CTD	1.052e-07	1.972e-06	3	7	TNF,BCL2,IL6
754	benzo(a)pyrene diolepoxide I	CTD	1.052e-07	1.972e-06	3	7	MAPK14,IL6,TP53
755	methylseleninic acid	Stitch	1.052e-07	1.972e-06	5	78	CDKN1A,BAX,MAPK14,IL6,TP53
756	Toluene 2,4-Diisocyanate	CTD	1.061e-07	1.986e-06	6	156	TGFB1,LTA,TNF,IL6,CXCL8,VEGFA
757	pseudococaine	Stitch	1.063e-07	1.988e-06	9	570	BAX,TNF,BCL2,MAPK14,IL6,TP53,CNR2,CXCL8,ACTA2
758	4(2'-aminoethyl)amino-1,8-dimethylimidazo(1,2-a)quinoxaline	CTD	1.092e-07	2.034e-06	4	30	TGFB1,BAX,TNF,BCL2
759	bosentan	CTD	1.092e-07	2.034e-06	4	30	TGFB1,BAX,TNF,EDNRB
760	2,2',3,3',4,4',5-heptachlorobiphenyl	CTD	1.092e-07	2.034e-06	4	30	MET,MDM2,TTR,CXCL8
761	3,4-dihydroxybenzohydroxamic acid	CTD	1.092e-07	2.034e-06	4	30	LTA,TNF,MAPK14,IL6
762	AC1MU1S9	Stitch	1.095e-07	2.037e-06	9	572	PRKCA,LTA,TNF,BCL2,HBEGF,IL6,CNR2,CXCL8,ACTA2
763	Aldosterone	CTD	1.122e-07	2.082e-06	5	79	TGFB1,PRKCA,MAPK14,IL6,ACTA2
764	Bile Acids and Salts	CTD	1.122e-07	2.082e-06	5	79	MET,PRKCA,TNF,IL6,TP53
765	Sodium Selenite	CTD	1.177e-07	2.183e-06	13	1519	TGFB1,CDKN1A,BAX,PRKCA,TNF,BCL2,ITGA5,MDM2,PDGFRA,IL6,TP53,ACTA2,VEGFA
766	naphthalene	CTD	1.196e-07	2.215e-06	8	409	CDKN1A,TNF,BCL2,IGFBP6,TTR,LOX,TP53,CXCL8
767	Vitamin K 3	CTD	1.226e-07	2.268e-06	12	1250	CDKN1A,BAX,EPO,MET,TNF,BCL2,MDM2,LOX,IL6,KNG1,TP53,CXCL8
768	A25618	Stitch	1.229e-07	2.271e-06	10	777	TGFB1,CDKN1A,BAX,TNF,BCL2,MAPK14,TP53,CXCL8,SMAD7,VEGFA
769	1'-acetoxychavicol acetate	CTD	1.253e-07	2.308e-06	4	31	TNF,BCL2,TP53,VEGFA
770	stattic	CTD	1.253e-07	2.308e-06	4	31	TGFB1,TNF,BCL2,IL6
771	Nitrites	CTD	1.253e-07	2.308e-06	4	31	EPO,TNF,KNG1,EDNRB
772	benz(a)anthracene	CTD	1.258e-07	2.315e-06	12	1253	TGFB1,CDKN1A,BAX,BMP7,TNF,MAPK14,MDM2,IL6,NOTCH1,TP53,EDNRB,CXCL8
773	3,3',4,5'-tetrahydroxystilbene	CTD	1.273e-07	2.34e-06	5	81	CDKN1A,TNF,IL6,TP53,CXCL8
774	Pyrvinium pamoate [3546-41-6]; Up 200; 3.4uM; MCF7; HT_HG-U133A	Broad Institute CMAP Up	1.279e-07	2.344e-06	6	161	CDKN1A,MAPK14,MDM2,SERPINF1,ACTA2,VEGFA
775	Prednisolone	CTD	1.279e-07	2.344e-06	6	161	TGFB1,MET,TNF,IL6,CXCL8,VEGFA
776	MG-132; Up 200; 21uM; MCF7; HT_HG-U133A_EA	Broad Institute CMAP Up	1.279e-07	2.344e-06	6	161	CDKN1A,BMP7,MDM2,HBEGF,NOTCH1,VEGFA
777	AC1L1C56	Stitch	1.288e-07	2.358e-06	7	272	TGFB1,CDKN1A,BAX,BCL2,MAPK14,TTR,TP53
778	1,10-phenanthroline	CTD	1.354e-07	2.471e-06	5	82	MDM2,HBEGF,TP53,CXCL8,VEGFA
779	notoginsenoside R1	CTD	1.354e-07	2.471e-06	5	82	BAX,TNF,BCL2,IL6,TP53
780	arsenic	Stitch	1.354e-07	2.471e-06	7	274	TGFB1,BAX,BCL2,IL6,TP53,ACTA2,VEGFA
781	GW9662	Stitch	1.376e-07	2.506e-06	6	163	BAX,TNF,ITGA5,IL6,TP53,SERPINF1
782	Arginylarginine	Stitch	1.376e-07	2.506e-06	6	163	TGFB1,IGFBP6,TTR,KNG1,TP53,SMAD7
783	pentabromodiphenyl ether	CTD	1.408e-07	2.561e-06	12	1266	BAX,PRKCA,BCL2,ITGA5,TTR,LOX,IL6,KNG1,TP53,CXCL8,ACTA2,VEGFA
784	C22H22O8	Stitch	1.427e-07	2.583e-06	6	164	TGFB1,MDM2,TTR,LOX,IL6,CXCL8
785	Doxazosin	CTD	1.43e-07	2.583e-06	4	32	CDKN1A,BAX,BCL2,VEGFA
786	donepezil	CTD	1.43e-07	2.583e-06	4	32	TNF,BCL2,IL6,TP53
787	aflatoxin G1	CTD	1.43e-07	2.583e-06	4	32	TNF,IL6,TP53,VEGFA
788	Chitosan	CTD	1.43e-07	2.583e-06	4	32	BAX,TNF,BCL2,IL6
789	Chromium Alloys	CTD	1.43e-07	2.583e-06	4	32	LTA,TNF,IL6,CXCL8
790	benzyloxycarbonyl-valyl-alanyl-aspartic acid	CTD	1.43e-07	2.583e-06	4	32	BAX,TNF,BCL2,TP53
791	CP094	Stitch	1.479e-07	2.668e-06	6	165	TGFB1,BAX,BMP7,BCL2,CXCL8,SMAD7
792	dioxane	Stitch	1.494e-07	2.692e-06	7	278	CDKN1A,BAX,PRKCA,BCL2,MAPK14,HBEGF,TP53
793	isoflurane	Stitch	1.531e-07	2.751e-06	7	279	TGFB1,BAX,PRKCA,TNF,MAPK14,IL6,VEGFA
794	Pyrvinium pamoate [3546-41-6]; Up 200; 3.4uM; MCF7; HT_HG-U133A	Broad Institute CMAP Up	1.533e-07	2.751e-06	6	166	CDKN1A,MDM2,NOTCH1,SERPINF1,ACTA2,VEGFA
795	N-tosyl-L-phenylalanine chloromethyl ketone	Stitch	1.533e-07	2.751e-06	6	166	TNF,IL6,KNG1,TP53,CXCL8,SMAD7
796	Warfarin	CTD	1.533e-07	2.751e-06	6	166	TNF,BCL2,IL6,TP53,CXCL8,ACTA2
797	tamibarotene	CTD	1.552e-07	2.782e-06	9	596	TGFB1,CDKN1A,TNF,BCL2,MAPK14,TTR,IL6,ACTA2,VEGFA
798	Sulindac	CTD	1.574e-07	2.819e-06	9	597	TGFB1,CDKN1A,BAX,C4B,TNF,BCL2,LOX,IL6,TP53
799	NSC-683864	Stitch	1.588e-07	2.842e-06	6	167	BAX,PRKCA,IGFBP6,LOX,TP53,VEGFA
800	JC-1 dye	Stitch	1.622e-07	2.888e-06	5	85	CDKN1A,BAX,BCL2,TP53,SERPINF1
801	aloe emodin	CTD	1.626e-07	2.888e-06	4	33	BAX,TNF,BCL2,TP53
802	4-methyl-N-(3-(4-methylimidazol-1-yl)-5-(trifluoromethyl)phenyl)-3-((4-pyridin-3-ylpyrimidin-2-yl)amino)benzamide	CTD	1.626e-07	2.888e-06	4	33	TGFB1,MET,TNF,BCL2
803	manumycin	CTD	1.626e-07	2.888e-06	4	33	TGFB1,CDKN1A,TNF,VEGFA
804	procyanidin B2	CTD	1.626e-07	2.888e-06	4	33	BAX,PRKCA,BCL2,VEGFA
805	norcantharidin	CTD	1.626e-07	2.888e-06	4	33	CDKN1A,BAX,BCL2,VEGFA
806	Platelet Activating Factor	CTD	1.626e-07	2.888e-06	4	33	MET,TNF,EDNRB,CXCL8
807	Colistin	CTD	1.681e-07	2.923e-06	3	8	BAX,BCL2,TP53
808	CGP 57380	CTD	1.681e-07	2.923e-06	3	8	TNF,MAPK14,IL6
809	2,2',3,3',4,6'-hexachlorobiphenyl	CTD	1.681e-07	2.923e-06	3	8	BAX,BCL2,TP53
810	2,3,5,6-tetrachlorohydroquinone	CTD	1.681e-07	2.923e-06	3	8	TNF,BCL2,TTR
811	Acetates	CTD	1.681e-07	2.923e-06	3	8	TNF,IL6,CXCL8
812	dapoxetine	CTD	1.681e-07	2.923e-06	3	8	BAX,TNF,BCL2
813	denitro-nipradilol	Stitch	1.681e-07	2.923e-06	3	8	BAX,BCL2,TP53
814	Dalteparin	CTD	1.681e-07	2.923e-06	3	8	TGFB1,TNF,ACTA2
815	SB 239063	CTD	1.681e-07	2.923e-06	3	8	MAPK14,EDNRB,CXCL8
816	lauryl gallate	CTD	1.681e-07	2.923e-06	3	8	BAX,BCL2,CXCL8
817	beta-1,3-glucan	CTD	1.681e-07	2.923e-06	3	8	TNF,BCL2,IL6
818	calcitonin gene-related peptide (8-37)	CTD	1.681e-07	2.923e-06	3	8	TNF,IL6,VEGFA
819	sappanchalcone	CTD	1.681e-07	2.923e-06	3	8	BAX,BCL2,TP53
820	imidazolidinyl urea	CTD	1.681e-07	2.923e-06	3	8	IL6,CXCL8,VEGFA
821	2-(2-aminoethyl)pyridine	CTD	1.681e-07	2.923e-06	3	8	CDKN1A,IL6,TP53
822	acanthoic acid	CTD	1.681e-07	2.923e-06	3	8	TGFB1,TNF,ACTA2
823	thallium acetate	CTD	1.681e-07	2.923e-06	3	8	CDKN1A,BCL2,TP53
824	Glycosides	CTD	1.681e-07	2.923e-06	3	8	TGFB1,TNF,IL6
825	Milrinone	CTD	1.681e-07	2.923e-06	3	8	TNF,IL6,CXCL8
826	arzanol	CTD	1.681e-07	2.923e-06	3	8	TNF,IL6,CXCL8
827	3,4,5,4'-tetrahydroxystilbene	CTD	1.681e-07	2.923e-06	3	8	BAX,BCL2,TP53
828	Arecoline	CTD	1.721e-07	2.99e-06	5	86	TGFB1,BCL2,IL6,TP53,CXCL8
829	AC1Q5S71	Stitch	1.765e-07	3.063e-06	6	170	TNF,MAPK14,IL6,EDNRB,SERPINF1,VEGFA
830	Pilocarpine	CTD	1.768e-07	3.066e-06	7	285	BAX,EPO,TNF,BCL2,ITGA5,IL6,VEGFA
831	pyrachlostrobin	CTD	1.787e-07	3.096e-06	10	809	CDKN1A,RHOG,BMP7,OTX2,ITGA5,LOX,HBEGF,NOTCH1,SERPINF1,ACTA2
832	MPC-1304	Stitch	1.824e-07	3.145e-06	5	87	LTA,MAPK14,IL6,CXCL8,VEGFA
833	Halogenated Diphenyl Ethers	CTD	1.824e-07	3.145e-06	5	87	CDKN1A,MDM2,TTR,IL6,TP53
834	2-chloroethyl ethyl sulfide	CTD	1.824e-07	3.145e-06	5	87	BAX,TNF,BCL2,IL6,TP53
835	4-phenylenediamine	CTD	1.824e-07	3.145e-06	5	87	CDKN1A,TNF,IL6,CXCL8,VEGFA
836	hydroxyapatite	Stitch	1.827e-07	3.145e-06	6	171	PRKCA,BMP7,TNF,HBEGF,TP53,SMAD7
837	4-vinyl-1-cyclohexene dioxide	CTD	1.827e-07	3.145e-06	6	171	BAX,MAPK14,ITGA5,PDGFRA,IL6,VEGFA
838	ethyl 6-(N-(2-chloro-4-fluorophenyl)sulfamoyl)cyclohex-1-ene-1-carboxylate	CTD	1.841e-07	3.154e-06	4	34	TGFB1,TNF,IL6,CXCL8
839	Dextromethorphan	CTD	1.841e-07	3.154e-06	4	34	BAX,TNF,BCL2,IL6
840	S-Nitrosoglutathione	CTD	1.841e-07	3.154e-06	4	34	BAX,TNF,BCL2,TP53
841	Puromycin	CTD	1.841e-07	3.154e-06	4	34	BAX,BCL2,CXCL8,VEGFA
842	epicatechin gallate	CTD	1.841e-07	3.154e-06	4	34	TNF,BCL2,IL6,TP53
843	Vanadates	CTD	1.924e-07	3.294e-06	12	1303	CDKN1A,MET,PRKCA,MAPK14,ITGA5,IGFBP6,LOX,IL6,TP53,CXCL8,ACTA2,VEGFA
844	dl-Lysine	Stitch	1.99e-07	3.402e-06	7	290	CDKN1A,BAX,MDM2,TTR,TP53,CXCL8,ACTA2
845	hydroxyurea	Stitch	2.017e-07	3.446e-06	8	438	TGFB1,CDKN1A,BAX,EPO,MDM2,PDGFRA,IL6,TP53
846	Ciclopirox ethanolamine [41621-49-2]; Up 200; 15uM; MCF7; HT_HG-U133A	Broad Institute CMAP Up	2.024e-07	3.452e-06	6	174	CDKN1A,BAX,MDM2,HBEGF,SERPINF1,VEGFA
847	L-NMMA	Stitch	2.024e-07	3.452e-06	6	174	EPO,TNF,IL6,TP53,EDNRB,VEGFA
848	Ethylnitrosourea	CTD	2.037e-07	3.469e-06	7	291	CDKN1A,BAX,LTA,TNF,MDM2,TP53,EDNRB
849	Mitotane	CTD	2.044e-07	3.479e-06	5	89	TGFB1,BAX,BCL2,NOTCH1,TP53
850	anacardic acid	CTD	2.076e-07	3.502e-06	4	35	TNF,BCL2,TP53,VEGFA
851	beta-tyrosine	Stitch	2.076e-07	3.502e-06	4	35	MET,PRKCA,PDGFRA,VEGFA
852	apicidin	CTD	2.076e-07	3.502e-06	4	35	CDKN1A,BAX,BCL2,TP53
853	3-4a	Stitch	2.076e-07	3.502e-06	4	35	MET,MDM2,HBEGF,TP53
854	1,25-dihydroxyvitamin D	CTD	2.076e-07	3.502e-06	4	35	BAX,BMP7,IL6,CXCL8
855	Prednisone	CTD	2.076e-07	3.502e-06	4	35	TGFB1,CDKN1A,TNF,VEGFA
856	Dicumarol	CTD	2.076e-07	3.502e-06	4	35	CDKN1A,TNF,TP53,CXCL8
857	styrene oxide	CTD	2.076e-07	3.502e-06	4	35	CDKN1A,BAX,BCL2,TP53
858	n-tetradecane	CTD	2.076e-07	3.502e-06	4	35	TNF,IGFBP6,IL6,CXCL8
859	Magnetite Nanoparticles	CTD	2.091e-07	3.523e-06	12	1313	TGFB1,CDKN1A,BAX,TNF,BCL2,MDM2,IGFBP6,HBEGF,IL6,TP53,SMAD7,VEGFA
860	Piperlongumine [20069-09-4]; Up 200; 12.6uM; MCF7; HT_HG-U133A	Broad Institute CMAP Up	2.315e-07	3.893e-06	6	178	CDKN1A,MET,PRKCA,MDM2,HBEGF,VEGFA
861	aristolochic acid I	CTD	2.315e-07	3.893e-06	6	178	BAX,BMP7,TNF,BCL2,ACTA2,VEGFA
862	Diosgenin	CTD	2.333e-07	3.913e-06	4	36	TNF,BCL2,IL6,VEGFA
863	cerivastatin	CTD	2.333e-07	3.913e-06	4	36	CDKN1A,TNF,IL6,CXCL8
864	Titanium	CTD	2.333e-07	3.913e-06	4	36	TGFB1,TNF,IL6,CXCL8
865	Endosulfan	CTD	2.355e-07	3.946e-06	8	447	BAX,TNF,BCL2,MAPK14,ITGA5,IL6,CXCL8,ACTA2
866	4-nonylphenol	CTD	2.393e-07	4.001e-06	6	179	CDKN1A,BAX,TNF,BCL2,TTR,TP53
867	azoxymethane	Stitch	2.393e-07	4.001e-06	6	179	CDKN1A,BAX,PRKCA,LOX,TP53,CXCL8
868	Dichlorvos	CTD	2.414e-07	4.026e-06	5	92	CDKN1A,BAX,TNF,IL6,TP53
869	aniline	CTD	2.414e-07	4.026e-06	5	92	TGFB1,TNF,MAPK14,IL6,CXCL8
870	retinol acetate	CTD	2.414e-07	4.026e-06	5	92	MET,BMP7,MAPK14,IL6,NOTCH1
871	AC1L1DXE	Stitch	2.447e-07	4.075e-06	7	299	PRKCA,TNF,BCL2,IL6,CNR2,ACTA2,VEGFA
872	CGK733	Stitch	2.519e-07	4.156e-06	3	9	BAX,MDM2,TP53
873	juzentaihoto	CTD	2.519e-07	4.156e-06	3	9	TNF,MAPK14,IL6
874	bifendate	CTD	2.519e-07	4.156e-06	3	9	TGFB1,TNF,IL6
875	5,7-dihydroxy-3-(3-hydroxy-4-methoxybenzyl)-6-methoxychroman-4-one	CTD	2.519e-07	4.156e-06	3	9	TNF,CXCL8,VEGFA
876	Febuxostat	CTD	2.519e-07	4.156e-06	3	9	BAX,TNF,BCL2
877	Aminoimidazole Carboxamide	CTD	2.519e-07	4.156e-06	3	9	TGFB1,TNF,IL6
878	4-(3-Butoxy-4-methoxybenzyl)-2-imidazolidinone	CTD	2.519e-07	4.156e-06	3	9	TNF,IL6,CXCL8
879	SDZ MRL 953	Stitch	2.519e-07	4.156e-06	3	9	TNF,IL6,CXCL8
880	tigecycline	CTD	2.519e-07	4.156e-06	3	9	TNF,BCL2,IL6
881	Shiga Toxin	CTD	2.519e-07	4.156e-06	3	9	TNF,IL6,CXCL8
882	Asbestos, Amosite	CTD	2.613e-07	4.287e-06	4	37	TGFB1,BAX,TNF,TP53
883	Ginkgo biloba extract	CTD	2.613e-07	4.287e-06	4	37	BAX,TNF,BCL2,TP53
884	sodium chromate(VI)	CTD	2.613e-07	4.287e-06	4	37	CDKN1A,BAX,BCL2,TP53
885	Fluticasone	CTD	2.613e-07	4.287e-06	4	37	PRKCA,TNF,IL6,CXCL8
886	sIL-4R	Stitch	2.613e-07	4.287e-06	4	37	TNF,LOX,IL6,CXCL8
887	tetrakis(N-methyl-4-pyridiniumyl)porphine manganese(III) complex	CTD	2.613e-07	4.287e-06	4	37	BAX,TNF,BCL2,TP53
888	Water Pollutants, Chemical	CTD	2.649e-07	4.342e-06	9	635	TGFB1,CDKN1A,PRKCA,C4B,IGFBP6,TTR,LOX,TP53,ACTA2
889	hematoxilina	Stitch	2.726e-07	4.463e-06	6	183	TGFB1,BAX,BCL2,IL6,TP53,VEGFA
890	Hycanthone [3105-97-3]; Up 200; 11.2uM; MCF7; HT_HG-U133A	Broad Institute CMAP Up	2.815e-07	4.591e-06	6	184	CDKN1A,BAX,MDM2,NOTCH1,SERPINF1,ACTA2
891	pioglitazone	CTD	2.815e-07	4.591e-06	6	184	TGFB1,CDKN1A,TNF,IL6,ACTA2,VEGFA
892	SN-38	Stitch	2.815e-07	4.591e-06	6	184	BAX,BCL2,HBEGF,IL6,TP53,VEGFA
893	apigenin	Stitch	2.815e-07	4.591e-06	6	184	CDKN1A,BAX,TNF,BCL2,TP53,VEGFA
894	fluoranthene	CTD	2.822e-07	4.599e-06	10	850	TGFB1,CDKN1A,BAX,TNF,MDM2,HBEGF,IL6,TP53,CXCL8,VEGFA
895	Hexachlorobenzene	CTD	2.906e-07	4.724e-06	6	185	TGFB1,MAPK14,TTR,IL6,ACTA2,VEGFA
896	nitroxyl	Stitch	2.906e-07	4.724e-06	6	185	LTA,TNF,MAPK14,MDM2,TTR,TP53
897	AC1L1GUZ	Stitch	2.918e-07	4.724e-06	4	38	MET,PRKCA,TP53,VEGFA
898	Carrageenan	CTD	2.918e-07	4.724e-06	4	38	TGFB1,TNF,IL6,CXCL8
899	aluminum lactate	CTD	2.918e-07	4.724e-06	4	38	BAX,TNF,BCL2,TP53
900	Tea	CTD	2.918e-07	4.724e-06	4	38	BAX,TNF,BCL2,TP53
901	Graphite	CTD	2.918e-07	4.724e-06	4	38	BAX,TNF,BCL2,CXCL8
902	Metixene hydrochloride [1553-34-0]; Up 200; 11.6uM; PC3; HT_HG-U133A	Broad Institute CMAP Up	3e-07	4.852e-06	6	186	CDKN1A,MDM2,LOX,IL6,CXCL8,SMAD7
903	PCB 180	CTD	3.121e-07	5.044e-06	13	1652	TGFB1,BAX,MET,LTA,TNF,BCL2,MDM2,PDGFRA,TTR,IL6,NOTCH1,TP53,CXCL8
904	Diethylhexyl Phthalate	CTD	3.165e-07	5.11e-06	13	1654	TGFB1,CDKN1A,BAX,TNF,BCL2,PDGFRA,MIR182,LOX,IL6,TP53,EDNRB,CXCL8,VEGFA
905	caffeic acid phenethyl ester	CTD	3.191e-07	5.148e-06	7	311	CDKN1A,BAX,TNF,MAPK14,TP53,CXCL8,SERPINF1
906	nickel subsulfide	CTD	3.194e-07	5.148e-06	6	188	TGFB1,CDKN1A,BCL2,TP53,CXCL8,ACTA2
907	1-Methyl-4-phenylpyridinium	CTD	3.232e-07	5.2e-06	13	1657	TGFB1,CDKN1A,BAX,PRKCA,TNF,BCL2,OTX2,MAPK14,IGFBP6,IL6,TP53,SERPINF1,VEGFA
908	Excitatory Amino Acid Agents	CTD	3.248e-07	5.2e-06	4	39	TNF,BCL2,KNG1,TP53
909	Cytochalasin D	CTD	3.248e-07	5.2e-06	4	39	TNF,IL6,CXCL8,ACTA2
910	Carnitine	CTD	3.248e-07	5.2e-06	4	39	TGFB1,TNF,BCL2,IL6
911	vanillin	CTD	3.248e-07	5.2e-06	4	39	TNF,IL6,TP53,CXCL8
912	ginsenoside Rg3	CTD	3.248e-07	5.2e-06	4	39	TGFB1,BAX,TNF,BCL2
913	ginsenoside Rg1	CTD	3.248e-07	5.2e-06	4	39	CDKN1A,MET,TNF,IL6
914	sulforaphane	Stitch	3.296e-07	5.272e-06	6	189	CDKN1A,BAX,BCL2,MAPK14,TP53,CXCL8
915	Histamine	CTD	3.313e-07	5.295e-06	5	98	CDKN1A,TNF,IL6,KNG1,CXCL8
916	arsenic trioxide	Stitch	3.338e-07	5.329e-06	8	468	CDKN1A,BAX,BCL2,MAPK14,MDM2,IL6,TP53,VEGFA
917	(2s,5s)-5-Carboxymethylproline	Stitch	3.405e-07	5.431e-06	7	314	TGFB1,TNF,ITGA5,IL6,EDNRB,CXCL8,VEGFA
918	mono-(2-ethylhexyl)phthalate	CTD	3.573e-07	5.632e-06	9	658	CDKN1A,BAX,PRKCA,TNF,BCL2,MDM2,IL6,TP53,SMAD7
919	sapropterin	CTD	3.595e-07	5.632e-06	3	10	CDKN1A,EPO,TP53
920	Tadalafil	CTD	3.595e-07	5.632e-06	3	10	BAX,TNF,BCL2
921	Stigmasterol	CTD	3.595e-07	5.632e-06	3	10	TNF,KNG1,CXCL8
922	carboxymethyl-chitosan	CTD	3.595e-07	5.632e-06	3	10	BAX,BCL2,TP53
923	2'-deoxythymidylyl-(3'-5')-2'-deoxyadenosine	CTD	3.595e-07	5.632e-06	3	10	TGFB1,NOTCH1,ACTA2
924	nonane	CTD	3.595e-07	5.632e-06	3	10	TNF,IL6,CXCL8
925	Glutaral	CTD	3.595e-07	5.632e-06	3	10	TNF,IL6,CXCL8
926	D-JNKI-1	CTD	3.595e-07	5.632e-06	3	10	BAX,TNF,TP53
927	Lipid A	CTD	3.595e-07	5.632e-06	3	10	TNF,IL6,CXCL8
928	gentiopicroside	CTD	3.595e-07	5.632e-06	3	10	BAX,TNF,BCL2
929	retigeric acid B	CTD	3.595e-07	5.632e-06	3	10	CDKN1A,BAX,BCL2
930	kuntai capsule	CTD	3.595e-07	5.632e-06	3	10	BAX,TNF,BCL2
931	tris(2,3-dibromopropyl)isocyanurate	CTD	3.595e-07	5.632e-06	3	10	BAX,BCL2,TP53
932	Bentonite	CTD	3.595e-07	5.632e-06	3	10	TNF,BCL2,TP53
933	BDMC-A	CTD	3.595e-07	5.632e-06	3	10	BAX,BCL2,TP53
934	5-chloro-2-methyl-4-isothiazolin-3-one	CTD	3.595e-07	5.632e-06	3	10	IL6,CXCL8,VEGFA
935	meloxicam	CTD	3.605e-07	5.632e-06	4	40	BAX,TNF,IL6,KNG1
936	4-((3-bromophenyl)amino)-6,7-dimethoxyquinazoline	CTD	3.605e-07	5.632e-06	4	40	CDKN1A,PRKCA,TNF,CXCL8
937	AC1L1GSB	Stitch	3.605e-07	5.632e-06	4	40	TNF,BCL2,IL6,CXCL8
938	Sodium Azide	CTD	3.605e-07	5.632e-06	4	40	CDKN1A,BAX,BCL2,TP53
939	Bromocriptine	CTD	3.605e-07	5.632e-06	4	40	TGFB1,BAX,TNF,VEGFA
940	roscovitine	CTD	3.605e-07	5.632e-06	4	40	CDKN1A,BAX,BCL2,TP53
941	Zinc Oxide	CTD	3.63e-07	5.666e-06	7	317	CDKN1A,BAX,TNF,BCL2,IL6,TP53,CXCL8
942	Adenosine Triphosphate	CTD	3.727e-07	5.813e-06	6	193	PRKCA,TNF,BCL2,IL6,KNG1,TP53
943	lithium aluminum hydride	Stitch	3.868e-07	6.026e-06	7	320	BAX,PRKCA,TNF,BCL2,TP53,CXCL8,ACTA2
944	nocodazole	Stitch	3.917e-07	6.098e-06	8	478	CDKN1A,RHOG,BCL2,MDM2,TTR,HBEGF,TP53,ACTA2
945	calphostin C	CTD	3.99e-07	6.201e-06	4	41	CDKN1A,PRKCA,TNF,IL6
946	1-(5-Isoquinolinesulfonyl)-2-Methylpiperazine	CTD	3.99e-07	6.201e-06	4	41	TGFB1,PRKCA,TNF,VEGFA
947	AC1L1DN5	Stitch	4.046e-07	6.276e-06	5	102	BAX,BMP7,TNF,BCL2,TP53
948	Flavone	Stitch	4.046e-07	6.276e-06	5	102	TGFB1,CDKN1A,BAX,TNF,TP53
949	Inhibitor 3	Stitch	4.248e-07	6.584e-06	5	103	TGFB1,TTR,IL6,KNG1,SERPINF1
950	AC1L18QD	Stitch	4.293e-07	6.647e-06	7	325	PRKCA,TNF,MAPK14,IL6,EDNRB,CXCL8,SERPINF1
951	Carmustine	CTD	4.373e-07	6.765e-06	8	485	TGFB1,CDKN1A,BAX,BMP7,TNF,BCL2,IL6,TP53
952	monoisoamyl-2,3-dimercaptosuccinate	CTD	4.406e-07	6.798e-06	4	42	BAX,BCL2,TP53,ACTA2
953	Pemetrexed	CTD	4.406e-07	6.798e-06	4	42	CDKN1A,BCL2,TP53,CXCL8
954	Thiostrepton	CTD	4.406e-07	6.798e-06	4	42	CDKN1A,BAX,BCL2,TP53
955	Proparacaine hydrochloride [5875-06-9]; Up 200; 12uM; HL60; HT_HG-U133A	Broad Institute CMAP Up	4.461e-07	6.871e-06	6	199	MET,PRKCA,BMP7,MDM2,PDGFRA,KNG1
956	Tribenoside [10310-32-4]; Up 200; 8.4uM; PC3; HT_HG-U133A	Broad Institute CMAP Up	4.461e-07	6.871e-06	6	199	CDKN1A,BMP7,LOX,IL6,ACTA2,SMAD7
957	Lithium Chloride	CTD	4.567e-07	7.027e-06	7	328	CDKN1A,TNF,BCL2,IL6,NOTCH1,TP53,VEGFA
958	Spirazon	Stitch	4.676e-07	7.176e-06	5	105	TGFB1,BMP7,TNF,IL6,SERPINF1
959	AC1L18R8	Stitch	4.676e-07	7.176e-06	5	105	CDKN1A,MAPK14,MDM2,IL6,TP53
960	Verapamil	CTD	4.676e-07	7.176e-06	5	105	TGFB1,TNF,BCL2,IL6,ACTA2
961	phosphoramide mustard	CTD	4.853e-07	7.408e-06	4	43	CDKN1A,BAX,BCL2,MDM2
962	matrine	Stitch	4.853e-07	7.408e-06	4	43	BAX,TNF,BCL2,TP53
963	Tungsten	CTD	4.853e-07	7.408e-06	4	43	CDKN1A,LTA,TNF,IL6
964	Amitrole	CTD	4.853e-07	7.408e-06	4	43	EPO,TNF,IL6,VEGFA
965	Povidone	CTD	4.853e-07	7.408e-06	4	43	CDKN1A,MDM2,TP53,VEGFA
966	RWJ 67657	Stitch	4.853e-07	7.408e-06	4	43	TNF,MAPK14,IL6,CXCL8
967	Docetaxel trihydrate	Stitch	4.871e-07	7.42e-06	6	202	BAX,EPO,BCL2,IL6,TP53,VEGFA
968	chrysin	Stitch	4.902e-07	7.42e-06	5	106	TGFB1,IL6,TP53,CXCL8,VEGFA
969	Antigens, Plant	CTD	4.938e-07	7.42e-06	3	11	TNF,IL6,CXCL8
970	Cellfood	CTD	4.938e-07	7.42e-06	3	11	CDKN1A,BCL2,TP53
971	necrostatin-1	CTD	4.938e-07	7.42e-06	3	11	BAX,TNF,TP53
972	calycopterin	CTD	4.938e-07	7.42e-06	3	11	BAX,TNF,BCL2
973	Dequalinium	CTD	4.938e-07	7.42e-06	3	11	TP53,CXCL8,VEGFA
974	SC 514	CTD	4.938e-07	7.42e-06	3	11	TNF,IL6,CXCL8
975	LL-202	CTD	4.938e-07	7.42e-06	3	11	CDKN1A,BAX,BCL2
976	alantolactone	CTD	4.938e-07	7.42e-06	3	11	BAX,BCL2,TP53
977	Anti-Inflammatory Agents, Non-Steroidal	CTD	4.938e-07	7.42e-06	3	11	LTA,TNF,IL6
978	Prostaglandins E	CTD	4.938e-07	7.42e-06	3	11	IL6,KNG1,TP53
979	1,1-bis(3'-indolyl)-1-(4-trifluoromethylphenyl)methane	CTD	4.938e-07	7.42e-06	3	11	CDKN1A,BAX,TNF
980	1-(methylimino-N-oxy)-6-(2-morpholinoethoxy)-3-phenyl-1H-indene-2-carboxylic acid ethyl ester	CTD	4.938e-07	7.42e-06	3	11	BAX,BCL2,VEGFA
981	AEOL 10150	CTD	4.938e-07	7.42e-06	3	11	TGFB1,TNF,IL6
982	AS602868	CTD	4.938e-07	7.42e-06	3	11	TNF,IL6,CXCL8
983	ziyuglycoside II	CTD	4.938e-07	7.42e-06	3	11	CDKN1A,BAX,BCL2
984	CPS 49	CTD	4.938e-07	7.42e-06	3	11	MAPK14,IL6,VEGFA
985	adenosine 3',5'-cyclic phosphate	Stitch	5.124e-07	7.693e-06	10	907	TGFB1,PRKCA,TNF,MAPK14,HBEGF,IL6,CNR2,EDNRB,ACTA2,VEGFA
986	AC1L1D7P	Stitch	5.137e-07	7.694e-06	5	107	TGFB1,TNF,IL6,CXCL8,SMAD7
987	AC1L1E8W	Stitch	5.137e-07	7.694e-06	5	107	PRKCA,TNF,IL6,CXCL8,VEGFA
988	7-(benzylamino)-1,3,4,8-tetrahydropyrrolo(4,3,2-de)quinolin-8(1H)-one	CTD	5.137e-07	7.694e-06	5	107	CDKN1A,BAX,MDM2,TP53,VEGFA
989	Turbuhaler	Stitch	5.381e-07	8.052e-06	5	108	TGFB1,TNF,IL6,CXCL8,VEGFA
990	nitroglycerin	Stitch	5.464e-07	8.169e-06	6	206	EPO,TNF,HBEGF,IL6,CXCL8,ACTA2
991	lead nitrate	CTD	5.621e-07	8.397e-06	6	207	BAX,MET,LTA,TNF,BCL2,IGFBP6
992	Amphotericin B	CTD	5.846e-07	8.703e-06	4	45	TGFB1,EPO,TNF,EDNRB
993	ginsenoside Rh2	Stitch	5.846e-07	8.703e-06	4	45	CDKN1A,BAX,TNF,BCL2
994	wogonin	CTD	5.846e-07	8.703e-06	4	45	BAX,TNF,BCL2,TP53
995	4-nitrophenol	CTD	5.846e-07	8.703e-06	4	45	BAX,IL6,TP53,CXCL8
996	NSC105014	Stitch	5.896e-07	8.754e-06	5	110	BAX,BCL2,MDM2,PDGFRA,TP53
997	caffeic acid	CTD	5.896e-07	8.754e-06	5	110	TNF,IL6,TP53,CXCL8,VEGFA
998	Penicillamine	CTD	5.896e-07	8.754e-06	5	110	C4B,TNF,BCL2,IL6,TP53
999	Heptachlor	CTD	6.167e-07	9.142e-06	5	111	TGFB1,PRKCA,BCL2,ITGA5,TP53
1000	Mevalonic Acid	CTD	6.167e-07	9.142e-06	5	111	TNF,BCL2,IL6,CXCL8,VEGFA
1001	adaphostin	Stitch	6.396e-07	9.441e-06	4	46	MET,MAPK14,TP53,VEGFA
1002	Digoxin	CTD	6.396e-07	9.441e-06	4	46	TNF,TTR,CXCL8,VEGFA
1003	TMTU	Stitch	6.396e-07	9.441e-06	4	46	EPO,LTA,TNF,CXCL8
1004	Glucocorticoids	CTD	6.396e-07	9.441e-06	4	46	CDKN1A,TNF,BCL2,CXCL8
1005	Iron, Dietary	CTD	6.396e-07	9.441e-06	4	46	TGFB1,TNF,IL6,ACTA2
1006	Vincristine	CTD	6.495e-07	9.579e-06	11	1182	CDKN1A,BAX,LTA,TNF,BCL2,MDM2,IL6,TP53,EDNRB,CXCL8,VEGFA
1007	6-Aminonicotinamide	CTD	6.577e-07	9.618e-06	3	12	TGFB1,TNF,IL6
1008	ergolide	Stitch	6.577e-07	9.618e-06	3	12	BAX,PRKCA,BCL2
1009	Ac)5GP	Stitch	6.577e-07	9.618e-06	3	12	CDKN1A,BAX,TP53
1010	cobra venom factor	CTD	6.577e-07	9.618e-06	3	12	CDKN1A,TNF,IL6
1011	N(1),N(11)-diethylnorspermine	CTD	6.577e-07	9.618e-06	3	12	CDKN1A,MDM2,TP53
1012	Flavones	CTD	6.577e-07	9.618e-06	3	12	BAX,TNF,BCL2
1013	methylparaoxon	CTD	6.577e-07	9.618e-06	3	12	CDKN1A,MDM2,TP53
1014	10(S),17(S)-DiHDoHE	Stitch	6.577e-07	9.618e-06	3	12	BAX,LOX,SERPINF1
1015	N-((2-(hydroxyaminocarbonyl)methyl)-4-methylpentanoyl)-3-(2'-naphthyl)alanylalanine, 2-aminoethylamide	CTD	6.577e-07	9.618e-06	3	12	TNF,IL6,CXCL8
1016	liposomal doxorubicin	CTD	6.577e-07	9.618e-06	3	12	CDKN1A,BAX,TP53
1017	malondialdehyde	Stitch	6.644e-07	9.707e-06	6	213	TGFB1,BAX,EPO,TNF,IL6,CXCL8
1018	dioxin	Stitch	6.664e-07	9.72e-06	7	347	TGFB1,BAX,TNF,ITGA5,IGFBP6,TP53,VEGFA
1019	Methapyrilene	CTD	6.664e-07	9.72e-06	7	347	CDKN1A,BAX,MAPK14,MDM2,IL6,TP53,VEGFA
1020	Environmental Pollutants	CTD	6.678e-07	9.733e-06	8	513	CDKN1A,RHOG,MET,LTA,TNF,MAPK14,LOX,IL6
1021	linsidomine	CTD	6.984e-07	1.014e-05	4	47	TGFB1,BAX,PRKCA,BCL2
1022	zileuton	CTD	6.984e-07	1.014e-05	4	47	TNF,IL6,CXCL8,ACTA2
1023	Desipramine	CTD	6.984e-07	1.014e-05	4	47	TNF,BCL2,MAPK14,IL6
1024	Benomyl	CTD	6.984e-07	1.014e-05	4	47	BAX,BCL2,ITGA5,CXCL8
1025	Stavudine	CTD	6.984e-07	1.014e-05	4	47	CDKN1A,TNF,BCL2,IL6
1026	Hydroxyurea	CTD	7.017e-07	1.018e-05	6	215	CDKN1A,BAX,EPO,TNF,MDM2,TP53
1027	phenethyl caffeiate	Stitch	7.042e-07	1.019e-05	5	114	BAX,TNF,MAPK14,IL6,CXCL8
1028	15-deoxy-delta(12,14)-prostaglandin J2	CTD	7.042e-07	1.019e-05	5	114	TGFB1,CDKN1A,TNF,IL6,CXCL8
1029	W 7	CTD	7.611e-07	1.095e-05	4	48	BAX,TNF,BCL2,CXCL8
1030	1-trifluoromethoxyphenyl-3-(1-propionylpiperidine-4-yl)urea	CTD	7.611e-07	1.095e-05	4	48	TNF,LOX,ACTA2,SMAD7
1031	DENSPM	Stitch	7.611e-07	1.095e-05	4	48	BAX,MAPK14,LOX,TP53
1032	captax	CTD	7.611e-07	1.095e-05	4	48	TNF,IL6,CXCL8,VEGFA
1033	diethyl phthalate	CTD	7.611e-07	1.095e-05	4	48	BAX,TNF,BCL2,CXCL8
1034	Methoxsalen	CTD	7.611e-07	1.095e-05	4	48	BAX,TNF,BCL2,TP53
1035	pyrimidin-2-one beta-ribofuranoside	CTD	7.611e-07	1.095e-05	4	48	CDKN1A,BAX,BCL2,TP53
1036	catechol	CTD	7.611e-07	1.095e-05	4	48	CDKN1A,TNF,CXCL8,VEGFA
1037	AC1L3VO5	Stitch	7.677e-07	1.103e-05	5	116	EPO,MET,MDM2,PDGFRA,VEGFA
1038	Serotonin	CTD	8.011e-07	1.15e-05	5	117	TGFB1,TNF,IL6,KNG1,CXCL8
1039	benzo(a)pyrene	Stitch	8.211e-07	1.178e-05	7	358	CDKN1A,BAX,MAPK14,MDM2,IL6,TP53,CXCL8
1040	tempol	Stitch	8.24e-07	1.181e-05	6	221	TGFB1,BAX,PRKCA,MDM2,IL6,TP53
1041	edaravone	Stitch	8.279e-07	1.184e-05	4	49	BAX,MAPK14,HBEGF,IL6
1042	indirubin-3'-monoxime	CTD	8.279e-07	1.184e-05	4	49	CDKN1A,BAX,TNF,IL6
1043	Fluticaps	Stitch	8.279e-07	1.184e-05	4	49	TGFB1,TNF,IL6,CXCL8
1044	aroclor 1248	CTD	8.541e-07	1.211e-05	3	13	BAX,PRKCA,BCL2
1045	carboxycinnamic acid bishydroxamide	CTD	8.541e-07	1.211e-05	3	13	CDKN1A,BAX,BCL2
1046	2'-benzoyloxycinnamaldehyde	CTD	8.541e-07	1.211e-05	3	13	TNF,BCL2,MAPK14
1047	Diflunisal	CTD	8.541e-07	1.211e-05	3	13	TNF,TTR,IL6
1048	hydroxyethyl methacrylate	CTD	8.541e-07	1.211e-05	3	13	TNF,IL6,VEGFA
1049	NKCT1 protein, Naja kaouthia	CTD	8.541e-07	1.211e-05	3	13	CDKN1A,BAX,BCL2
1050	Proteoglycans	CTD	8.541e-07	1.211e-05	3	13	BMP7,IL6,CXCL8
1051	acetyl-11-ketoboswellic acid	CTD	8.541e-07	1.211e-05	3	13	BAX,TNF,BCL2
1052	diethanolamine	CTD	8.541e-07	1.211e-05	3	13	CDKN1A,BAX,TP53
1053	2-cresol	CTD	8.541e-07	1.211e-05	3	13	BAX,PRKCA,BCL2
1054	Silver Nitrate	CTD	8.714e-07	1.235e-05	5	119	C4B,TNF,IL6,TP53,CXCL8
1055	Theophylline	CTD	8.778e-07	1.243e-05	8	532	TGFB1,PRKCA,TNF,BCL2,IL6,TP53,CXCL8,ACTA2
1056	WEB 2170	Stitch	8.989e-07	1.269e-05	4	50	MET,TNF,IL6,CXCL8
1057	1 SRE	Stitch	8.989e-07	1.269e-05	4	50	EPO,MDM2,TTR,VEGFA
1058	Ossirene	Stitch	8.989e-07	1.269e-05	4	50	TGFB1,TNF,MAPK14,IL6
1059	O(2)-vinyl-1-(pyrrolidin-1-yl)diazen-1-ium-1,2-diolate	CTD	8.989e-07	1.269e-05	4	50	BAX,LTA,BCL2,IL6
1060	glutathione reduced	Stitch	9.029e-07	1.273e-05	8	534	TGFB1,BAX,TNF,BCL2,HBEGF,IL6,TP53,CXCL8
1061	Trientine	CTD	9.083e-07	1.28e-05	5	120	TGFB1,BCL2,TTR,TP53,CXCL8
1062	DB04680	Stitch	9.149e-07	1.288e-05	6	225	BAX,LTA,TNF,BCL2,ITGA5,TP53
1063	methyl methanesulfonate	Stitch	9.176e-07	1.291e-05	7	364	CDKN1A,BAX,PRKCA,BCL2,MAPK14,MDM2,TP53
1064	Malathion	CTD	9.465e-07	1.33e-05	5	121	BAX,BCL2,TTR,IL6,TP53
1065	melanin	Stitch	9.634e-07	1.353e-05	6	227	TNF,IL6,TP53,EDNRB,SERPINF1,VEGFA
1066	AC1O5TPK	Stitch	9.744e-07	1.364e-05	4	51	TGFB1,TNF,HBEGF,VEGFA
1067	artesunate	CTD	9.744e-07	1.364e-05	4	51	BAX,TNF,BCL2,IL6
1068	zinc sulfide	CTD	9.744e-07	1.364e-05	4	51	TGFB1,TNF,MAPK14,IL6
1069	rebamipide	Stitch	9.744e-07	1.364e-05	4	51	TNF,HBEGF,IL6,CXCL8
1070	NSC-343257	Stitch	1.014e-06	1.417e-05	6	229	CDKN1A,LTA,TNF,TTR,CXCL8,VEGFA
1071	buthionine sulfoximine	Stitch	1.014e-06	1.417e-05	6	229	BAX,TNF,BCL2,HBEGF,IL6,VEGFA
1072	AC1L1BHQ	Stitch	1.04e-06	1.451e-05	6	230	TGFB1,BAX,TNF,MAPK14,IL6,CXCL8
1073	delta-(l-alpha-aminoadipoyl)-l-cysteinyl-glycine	Stitch	1.04e-06	1.451e-05	6	230	TGFB1,TNF,HBEGF,IL6,TP53,VEGFA
1074	Diazinon	CTD	1.04e-06	1.451e-05	12	1525	TGFB1,CDKN1A,BAX,MET,TNF,BCL2,OTX2,MDM2,IL6,TP53,CXCL8,VEGFA
1075	geldanamycin	CTD	1.042e-06	1.452e-05	7	371	MET,TNF,BCL2,MDM2,IL6,TP53,CXCL8
1076	6-chloro-2,3,4,9-tetrahydro-1H-carbazole-1-carboxamide	CTD	1.055e-06	1.466e-05	4	52	BAX,TNF,TP53,CXCL8
1077	Protein Kinase Inhibitors	CTD	1.055e-06	1.466e-05	4	52	TNF,PDGFRA,IL6,CXCL8
1078	limonene	CTD	1.055e-06	1.466e-05	4	52	BCL2,MAPK14,TP53,CXCL8
1079	1-anilino-4-methyl-2-methylthio-4-phenylimidazolin-5-one	CTD	1.08e-06	1.488e-05	7	373	CDKN1A,RHOG,ITGA5,HBEGF,NOTCH1,SERPINF1,ACTA2
1080	malvidin	CTD	1.086e-06	1.488e-05	3	14	BAX,BCL2,MAPK14
1081	beclomethasone 17-monopropionate	CTD	1.086e-06	1.488e-05	3	14	TNF,IL6,CXCL8
1082	Hydrazones	CTD	1.086e-06	1.488e-05	3	14	CDKN1A,BAX,TP53
1083	flavocoxid	CTD	1.086e-06	1.488e-05	3	14	BAX,TNF,BCL2
1084	cinobufagin	CTD	1.086e-06	1.488e-05	3	14	CDKN1A,BAX,BCL2
1085	Adenosine-5'-(N-ethylcarboxamide)	CTD	1.086e-06	1.488e-05	3	14	TNF,CXCL8,VEGFA
1086	swertiamarin	CTD	1.086e-06	1.488e-05	3	14	BAX,BCL2,ACTA2
1087	Fenoterol	CTD	1.086e-06	1.488e-05	3	14	EPO,EDNRB,CXCL8
1088	Ubiquinone	CTD	1.086e-06	1.488e-05	3	14	TNF,IL6,CXCL8
1089	Azithromycin	CTD	1.086e-06	1.488e-05	3	14	TNF,IL6,CXCL8
1090	3-nitrobenzanthrone	CTD	1.086e-06	1.488e-05	3	14	CDKN1A,TP53,CXCL8
1091	N-(3,5-bis(trifluoromethyl)phenyl)-5-chloro-2-hydroxybenzamide	CTD	1.086e-06	1.488e-05	3	14	TNF,EDNRB,CXCL8
1092	CPI-1189	Stitch	1.086e-06	1.488e-05	3	14	EPO,TNF,MAPK14
1093	azetidine	CTD	1.086e-06	1.488e-05	3	14	TNF,IL6,TP53
1094	Sodium Benzoate	CTD	1.086e-06	1.488e-05	3	14	TNF,IL6,TP53
1095	Phloroglucinol	CTD	1.086e-06	1.488e-05	3	14	TGFB1,BAX,BCL2
1096	caryophyllene	CTD	1.086e-06	1.488e-05	3	14	TNF,IL6,CNR2
1097	inhibitor of p38 kinase	Stitch	1.139e-06	1.559e-05	4	53	MAPK14,IL6,TP53,CXCL8
1098	Tacrine	CTD	1.139e-06	1.559e-05	4	53	CDKN1A,BAX,BCL2,TP53
1099	AC1L1DKK	Stitch	1.203e-06	1.643e-05	5	127	BAX,PRKCA,MAPK14,IL6,CXCL8
1100	Evans blue dye	Stitch	1.203e-06	1.643e-05	5	127	EPO,TNF,TTR,IL6,VEGFA
1101	arabinosyladenine	Stitch	1.214e-06	1.657e-05	9	762	BAX,EPO,PRKCA,TNF,MAPK14,IL6,CXCL8,ACTA2,VEGFA
1102	allicin	Stitch	1.229e-06	1.672e-05	4	54	BAX,TNF,MAPK14,CNR2
1103	CGP 19835A	Stitch	1.229e-06	1.672e-05	4	54	PRKCA,TNF,IL6,CXCL8
1104	Methyltestosterone	CTD	1.229e-06	1.672e-05	4	54	BAX,MET,PRKCA,KNG1
1105	oridonin	Stitch	1.229e-06	1.672e-05	4	54	BAX,BCL2,MAPK14,TP53
1106	Estriol	CTD	1.25e-06	1.698e-05	5	128	TGFB1,CDKN1A,TNF,IL6,VEGFA
1107	Polycyclic Aromatic Hydrocarbons	CTD	1.25e-06	1.698e-05	5	128	CDKN1A,TNF,IL6,TP53,CXCL8
1108	Formyl	Stitch	1.269e-06	1.722e-05	6	238	PRKCA,LTA,TNF,TTR,CXCL8,ACTA2
1109	pregna-4,17-diene-3,16-dione	CTD	1.324e-06	1.795e-05	4	55	CDKN1A,TNF,BCL2,VEGFA
1110	lisofylline	Stitch	1.324e-06	1.795e-05	4	55	TGFB1,TNF,IL6,CXCL8
1111	Dopamine	CTD	1.332e-06	1.801e-05	6	240	TGFB1,BAX,TNF,BCL2,TP53,VEGFA
1112	Permethrin	CTD	1.332e-06	1.801e-05	6	240	BAX,TNF,BCL2,TTR,IL6,TP53
1113	Lithocholic Acid	CTD	1.332e-06	1.801e-05	6	240	TGFB1,BAX,TNF,IL6,CXCL8,VEGFA
1114	aspirin	Stitch	1.342e-06	1.812e-05	8	563	TGFB1,BAX,TNF,MAPK14,IL6,TP53,CXCL8,VEGFA
1115	sulfur mustard	Stitch	1.35e-06	1.818e-05	5	130	TGFB1,MAPK14,HBEGF,IL6,CXCL8
1116	Ranitidine	CTD	1.35e-06	1.818e-05	5	130	BAX,TNF,BCL2,IL6,VEGFA
1117	Ozone	CTD	1.35e-06	1.818e-05	11	1273	TGFB1,CDKN1A,BAX,BMP7,LTA,TNF,BCL2,LOX,IL6,EDNRB,CXCL8
1118	PFIB	Stitch	1.356e-06	1.818e-05	3	15	TGFB1,IL6,CXCL8
1119	Bisoprolol	CTD	1.356e-06	1.818e-05	3	15	PRKCA,TNF,IL6
1120	Dermatophagoides pteronyssinus antigen p 1	CTD	1.356e-06	1.818e-05	3	15	TNF,IL6,CXCL8
1121	ethyl 2-amino-6-bromo-4-(1-cyano-2-ethoxy-2-oxoethyl)-4H-chromene-3-carboxylate	CTD	1.356e-06	1.818e-05	3	15	BAX,BCL2,MAPK14
1122	picropodophyllin	CTD	1.356e-06	1.818e-05	3	15	TNF,IL6,NOTCH1
1123	HWA 138	Stitch	1.356e-06	1.818e-05	3	15	LTA,TNF,CXCL8
1124	amentoflavone	CTD	1.356e-06	1.818e-05	3	15	CDKN1A,BAX,BCL2
1125	Chlorpromazine	CTD	1.359e-06	1.821e-05	8	564	CDKN1A,TNF,MAPK14,MDM2,IL6,KNG1,TP53,VEGFA
1126	NSC407322	Stitch	1.402e-06	1.874e-05	5	131	TNF,MAPK14,IL6,TP53,CXCL8
1127	DADS	Stitch	1.402e-06	1.874e-05	5	131	CDKN1A,BAX,MAPK14,TP53,CNR2
1128	carboplatin	Stitch	1.402e-06	1.874e-05	5	131	BAX,EPO,PRKCA,BCL2,TP53
1129	Edetic Acid	CTD	1.425e-06	1.894e-05	4	56	IL6,TP53,CXCL8,VEGFA
1130	brevetoxin 2	CTD	1.425e-06	1.894e-05	4	56	BMP7,TNF,IL6,CXCL8
1131	tanespimycin	CTD	1.425e-06	1.894e-05	4	56	BCL2,MDM2,NOTCH1,TP53
1132	Carbachol	CTD	1.425e-06	1.894e-05	4	56	BAX,TNF,BCL2,TP53
1133	sanguinarine	CTD	1.425e-06	1.894e-05	4	56	CDKN1A,BAX,TNF,BCL2
1134	endotoxin, Escherichia coli	CTD	1.425e-06	1.894e-05	4	56	TNF,MAPK14,IL6,CXCL8
1135	riddelliine	CTD	1.425e-06	1.894e-05	4	56	PRKCA,TNF,IL6,TP53
1136	Medroxyprogesterone Acetate	CTD	1.429e-06	1.897e-05	7	389	CDKN1A,BAX,TNF,HBEGF,IL6,TP53,VEGFA
1137	Clodronic Acid	CTD	1.432e-06	1.9e-05	6	243	TGFB1,CDKN1A,BAX,TNF,IL6,TP53
1138	simvastatin	Stitch	1.453e-06	1.927e-05	7	390	TNF,BCL2,IL6,TP53,EDNRB,CXCL8,VEGFA
1139	Tunicamycin	CTD	1.454e-06	1.927e-05	12	1574	BAX,PRKCA,TNF,BCL2,MAPK14,PDGFRA,IL6,NOTCH1,TP53,SERPINF1,ACTA2,VEGFA
1140	olomoucine	Stitch	1.456e-06	1.928e-05	5	132	CDKN1A,BAX,BCL2,MAPK14,TP53
1141	enantio-PAF-C16	Stitch	1.466e-06	1.939e-05	6	244	PRKCA,TNF,IL6,KNG1,CXCL8,ACTA2
1142	AC1NDZPB	Stitch	1.466e-06	1.939e-05	6	244	TGFB1,PRKCA,MAPK14,ITGA5,IL6,CXCL8
1143	m vs	Stitch	1.501e-06	1.984e-05	6	245	CDKN1A,BAX,RHOG,TNF,BCL2,IL6
1144	indirubin	CTD	1.531e-06	2.019e-05	4	57	BAX,BCL2,IL6,CXCL8
1145	Busulfan	CTD	1.531e-06	2.019e-05	4	57	TGFB1,CDKN1A,TNF,TP53
1146	guanosine 3',5'-cyclic monophosphoric acid	Stitch	1.611e-06	2.124e-05	8	577	TGFB1,EPO,PRKCA,TNF,MAPK14,TTR,EDNRB,ACTA2
1147	Win 55212-2	CTD	1.642e-06	2.161e-05	4	58	TNF,IL6,CNR2,VEGFA
1148	arsenic acid	CTD	1.642e-06	2.161e-05	4	58	TNF,BCL2,IL6,TP53
1149	N-caproylsphingosine	CTD	1.667e-06	2.165e-05	3	16	CDKN1A,BAX,TP53
1150	4-(4-(3-(4-trifluoromethoxy-phenyl)ureido)cyclohexyloxy)benzoic acid	CTD	1.667e-06	2.165e-05	3	16	TGFB1,TNF,ACTA2
1151	TAC 101	CTD	1.667e-06	2.165e-05	3	16	CDKN1A,MET,CXCL8
1152	wedelolactone	CTD	1.667e-06	2.165e-05	3	16	TNF,IL6,EDNRB
1153	Diosmin	CTD	1.667e-06	2.165e-05	3	16	TNF,BCL2,TP53
1154	epoxyquinomicin C	Stitch	1.667e-06	2.165e-05	3	16	BAX,TNF,CXCL8
1155	nymphayol	CTD	1.667e-06	2.165e-05	3	16	TNF,BCL2,IL6
1156	ammonium trichloro(dioxoethylene-O,O'-)tellurate	CTD	1.667e-06	2.165e-05	3	16	CDKN1A,TNF,IL6
1157	labedipinedilol A	CTD	1.667e-06	2.165e-05	3	16	CDKN1A,BAX,BCL2
1158	AG1024	Stitch	1.667e-06	2.165e-05	3	16	CDKN1A,BAX,BCL2
1159	astragaloside A	CTD	1.667e-06	2.165e-05	3	16	BAX,TNF,IL6
1160	4-(4-(3-adamantan-1-ylureido)cyclohexyloxy)benzoic acid	CTD	1.667e-06	2.165e-05	3	16	TGFB1,TNF,IL6
1161	NVP-AEW541	CTD	1.667e-06	2.165e-05	3	16	CDKN1A,BAX,BCL2
1162	2-aminofluorene	CTD	1.667e-06	2.165e-05	3	16	BAX,BCL2,TP53
1163	trovafloxacin	Stitch	1.667e-06	2.165e-05	3	16	LTA,TNF,IL6
1164	Magnesium Oxide	CTD	1.667e-06	2.165e-05	3	16	BAX,BCL2,TP53
1165	Pergolide	CTD	1.667e-06	2.165e-05	3	16	CDKN1A,BAX,TP53
1166	6-((3-chloro)anilino)-2-(isopropyl-2-hydroxyethylamino)-9-isopropylpurine	CTD	1.667e-06	2.165e-05	3	16	CDKN1A,MDM2,TP53
1167	2,3,7,8-tetrachlorodibenzofuran	CTD	1.691e-06	2.194e-05	7	399	CDKN1A,TNF,TTR,LOX,IL6,NOTCH1,ACTA2
1168	CEP-1347	Stitch	1.76e-06	2.28e-05	4	59	TGFB1,BAX,TNF,MAPK14
1169	Adenosine	CTD	1.76e-06	2.28e-05	4	59	BAX,TNF,CXCL8,VEGFA
1170	Isotretinoin	CTD	1.797e-06	2.326e-05	9	799	TGFB1,CDKN1A,BAX,TNF,BCL2,HBEGF,IL6,TP53,VEGFA
1171	TNBS	Stitch	1.878e-06	2.429e-05	5	139	TGFB1,TNF,IL6,CXCL8,SMAD7
1172	Dipyridamole	CTD	1.883e-06	2.429e-05	4	60	TGFB1,TNF,IL6,VEGFA
1173	Benzoic Acid	CTD	1.883e-06	2.429e-05	4	60	BCL2,IL6,CXCL8,VEGFA
1174	sanguinarine	Stitch	1.883e-06	2.429e-05	4	60	BAX,BCL2,TP53,VEGFA
1175	zileuton	Stitch	1.883e-06	2.429e-05	4	60	TNF,LOX,IL6,CXCL8
1176	perfluorooctane sulfonic acid	CTD	1.894e-06	2.442e-05	12	1614	CDKN1A,BAX,PRKCA,C4B,TNF,BCL2,TTR,LOX,IL6,TP53,CXCL8,SMAD7
1177	sodium bichromate	CTD	1.907e-06	2.456e-05	12	1615	CDKN1A,BAX,TNF,BCL2,MAPK14,MDM2,TTR,LOX,IL6,NOTCH1,TP53,CXCL8
1178	DMBA	Stitch	1.946e-06	2.504e-05	5	140	CDKN1A,BAX,PRKCA,MDM2,TP53
1179	Zeocin	Stitch	2.014e-06	2.552e-05	4	61	PDGFRA,LOX,TP53,SERPINF1
1180	boric acid	CTD	2.014e-06	2.552e-05	4	61	TGFB1,TNF,IL6,ACTA2
1181	tetrathiomolybdate	Stitch	2.014e-06	2.552e-05	4	61	LOX,TP53,CXCL8,VEGFA
1182	ceramic fibres	Stitch	2.022e-06	2.552e-05	3	17	TGFB1,TNF,IL6
1183	polyphenon E	CTD	2.022e-06	2.552e-05	3	17	CDKN1A,BAX,TP53
1184	N,N'-bis(salicylideneamino)ethane-manganese(II)	CTD	2.022e-06	2.552e-05	3	17	TGFB1,IL6,TP53
1185	Polyethylene	CTD	2.022e-06	2.552e-05	3	17	TNF,IL6,NOTCH1
1186	TEMPO	CTD	2.022e-06	2.552e-05	3	17	TNF,BCL2,CXCL8
1187	quercetin 3-O-beta-(2''-galloyl)-rhamnopyranoside	CTD	2.022e-06	2.552e-05	3	17	BAX,BCL2,TP53
1188	Diatrizoate	CTD	2.022e-06	2.552e-05	3	17	BAX,BCL2,CXCL8
1189	methyl arachidonylfluorophosphonate	CTD	2.022e-06	2.552e-05	3	17	TNF,CXCL8,VEGFA
1190	leupeptin	CTD	2.022e-06	2.552e-05	3	17	BAX,IL6,CXCL8
1191	Dermatan Sulfate	CTD	2.022e-06	2.552e-05	3	17	PDGFRA,HBEGF,VEGFA
1192	thallium nitrate	CTD	2.022e-06	2.552e-05	3	17	BAX,BCL2,TP53
1193	bicyclol	CTD	2.022e-06	2.552e-05	3	17	TGFB1,PRKCA,TNF
1194	2,3-Dichloro-5,8-dihydroxy-1,4-naphthoquinone	Stitch	2.022e-06	2.552e-05	3	17	CDKN1A,BAX,TP53
1195	Qing Ye Dan	CTD	2.022e-06	2.552e-05	3	17	BAX,BCL2,ACTA2
1196	diethyl sulfate	CTD	2.022e-06	2.552e-05	3	17	BAX,BCL2,TP53
1197	(1,2-bis(1,2-benzisoselenazolone-3(2H)-ketone))ethane	CTD	2.022e-06	2.552e-05	3	17	CDKN1A,BAX,BCL2
1198	kolaviron	CTD	2.022e-06	2.552e-05	3	17	BAX,BCL2,TP53
1199	zopolrestat	CTD	2.022e-06	2.552e-05	3	17	TNF,IL6,CXCL8
1200	scoparone	CTD	2.022e-06	2.552e-05	3	17	TNF,IL6,CXCL8
1201	Ethionamide	CTD	2.022e-06	2.552e-05	3	17	TNF,IL6,VEGFA
1202	Hemagglutinins	CTD	2.022e-06	2.552e-05	3	17	TNF,IL6,CXCL8
1203	oleuropein	CTD	2.022e-06	2.552e-05	3	17	TNF,BCL2,TP53
1204	Silver Compounds	CTD	2.022e-06	2.552e-05	3	17	BAX,BCL2,VEGFA
1205	PK 11195	CTD	2.022e-06	2.552e-05	3	17	BAX,BCL2,TP53
1206	27-hydroxycholesterol	CTD	2.15e-06	2.667e-05	4	62	TGFB1,IL6,CXCL8,VEGFA
1207	AC1Q641C	Stitch	2.15e-06	2.667e-05	4	62	TGFB1,BMP7,IL6,KNG1
1208	tubeimoside I	CTD	2.155e-06	2.667e-05	2	2	BAX,BCL2
1209	microorganism fermentation extract	CTD	2.155e-06	2.667e-05	2	2	TNF,CXCL8
1210	arctiin	CTD	2.155e-06	2.667e-05	2	2	TNF,IL6
1211	Ro 106-9920	CTD	2.155e-06	2.667e-05	2	2	TNF,IL6
1212	diglycyl-histidine	CTD	2.155e-06	2.667e-05	2	2	TNF,IL6
1213	PT05	Stitch	2.155e-06	2.667e-05	2	2	BAX,BCL2
1214	1',3'-dihydro-1'-ethanol-3',3'-dimethyl-8-methoxy-6-nitro-spiro(2H-1-benzopyran-2,2'-(2H)-indole)	CTD	2.155e-06	2.667e-05	2	2	TNF,IL6
1215	3-(4-chlorophenyl)-3-(4-hydroxy-3,5-dimethoxybenzyloxy)-2-propyl-2,3-dihydroisoindol-1-one	CTD	2.155e-06	2.667e-05	2	2	MDM2,TP53
1216	2-selenium-bridged beta-cyclodextrin	CTD	2.155e-06	2.667e-05	2	2	BCL2,TP53
1217	luteolin-7-glucoside	CTD	2.155e-06	2.667e-05	2	2	TNF,IL6
1218	SMe1EC2	CTD	2.155e-06	2.667e-05	2	2	TNF,IL6
1219	JP5 jet fuel	CTD	2.155e-06	2.667e-05	2	2	TNF,CXCL8
1220	polyaspartate	CTD	2.155e-06	2.667e-05	2	2	BAX,BCL2
1221	((Py-3')TPP-Ru(phen)2Cl)Cl	CTD	2.155e-06	2.667e-05	2	2	BAX,BCL2
1222	MI-219	CTD	2.155e-06	2.667e-05	2	2	MDM2,TP53
1223	cis-bis(3-aminoflavone)dichloroplatinum(II)	CTD	2.155e-06	2.667e-05	2	2	BAX,TP53
1224	O2NO	Stitch	2.155e-06	2.667e-05	2	2	IL6,CXCL8
1225	Zeocin	CTD	2.155e-06	2.667e-05	2	2	CDKN1A,TP53
1226	technetium Tc 99m mebrofenin	CTD	2.155e-06	2.667e-05	2	2	TNF,IL6
1227	diethoxyphosphoryloxymethyl butanoate	CTD	2.155e-06	2.667e-05	2	2	CDKN1A,TP53
1228	N-(4-cyanophenyl)-2-(4-(2,3,6,7-tetrahydro-2,6-dioxo-1,3-dipropyl-1H-purin-8-yl)-phenoxy)acetamide	CTD	2.155e-06	2.667e-05	2	2	CXCL8,VEGFA
1229	5(S),6(R)-7-trihydroxyheptanoic acid, methyl ester	CTD	2.155e-06	2.667e-05	2	2	TNF,CXCL8
1230	koninginin A	CTD	2.155e-06	2.667e-05	2	2	TGFB1,TNF
1231	furacridone	Stitch	2.155e-06	2.667e-05	2	2	BAX,BCL2
1232	decane	CTD	2.155e-06	2.667e-05	2	2	IL6,CXCL8
1233	Vinblastine	CTD	2.166e-06	2.678e-05	6	261	CDKN1A,IL6,TP53,EDNRB,CXCL8,VEGFA
1234	AC1L1H7K	Stitch	2.235e-06	2.76e-05	5	144	CDKN1A,BAX,PRKCA,MAPK14,VEGFA
1235	lipopolysaccharide, E. coli O26-B6	CTD	2.235e-06	2.76e-05	5	144	TGFB1,LTA,TNF,IL6,CXCL8
1236	GW 501516	CTD	2.293e-06	2.828e-05	4	63	TGFB1,TNF,MDM2,IL6
1237	genipin	CTD	2.293e-06	2.828e-05	4	63	BAX,TNF,BCL2,IL6
1238	manganese sulfate	CTD	2.424e-06	2.966e-05	3	18	TGFB1,TNF,IL6
1239	S-(1,2-dichlorovinyl)cysteine	CTD	2.424e-06	2.966e-05	3	18	BAX,BCL2,TP53
1240	diphenyliodonium	CTD	2.424e-06	2.966e-05	3	18	TGFB1,TNF,CXCL8
1241	arachidonyltrifluoromethane	CTD	2.424e-06	2.966e-05	3	18	TNF,CXCL8,VEGFA
1242	1,3-bis(4-hydroxyphenyl)-4-methyl-5-(4-(2-piperidinylethoxy)phenol)-1H-pyrazole	CTD	2.424e-06	2.966e-05	3	18	TGFB1,TNF,IL6
1243	quinapril	CTD	2.424e-06	2.966e-05	3	18	TGFB1,IL6,CXCL8
1244	AC1L1I66	Stitch	2.424e-06	2.966e-05	3	18	TNF,IL6,CXCL8
1245	phthalic anhydride	CTD	2.424e-06	2.966e-05	3	18	TNF,IL6,CXCL8
1246	oxfendazole	CTD	2.424e-06	2.966e-05	3	18	CDKN1A,MDM2,TP53
1247	ginsenoside Rd	CTD	2.424e-06	2.966e-05	3	18	CDKN1A,BAX,BCL2
1248	Shiga Toxin 2	CTD	2.424e-06	2.966e-05	3	18	TNF,IL6,CXCL8
1249	beta-Naphthoflavone	CTD	2.433e-06	2.974e-05	9	829	TGFB1,CDKN1A,TNF,BCL2,MDM2,LOX,IL6,NOTCH1,TP53
1250	beta-lapachone	Stitch	2.444e-06	2.981e-05	4	64	CDKN1A,BAX,BCL2,TP53
1251	Androgens	CTD	2.444e-06	2.981e-05	4	64	TGFB1,TNF,IL6,TP53
1252	pentosidine	Stitch	2.444e-06	2.981e-05	4	64	TTR,LOX,IL6,VEGFA
1253	salbutamol	Stitch	2.473e-06	3.015e-05	5	147	TNF,MDM2,PDGFRA,IL6,CXCL8
1254	Glycan	Stitch	2.557e-06	3.115e-05	5	148	TGFB1,TNF,MAPK14,IL6,CXCL8
1255	ADP-Rib	Stitch	2.579e-06	3.137e-05	6	269	BAX,PRKCA,TNF,BCL2,MDM2,TP53
1256	NSC350593	Stitch	2.579e-06	3.137e-05	6	269	PRKCA,TNF,MAPK14,IL6,CXCL8,ACTA2
1257	6-keto-prostaglandin F1 alpha	Stitch	2.601e-06	3.163e-05	4	65	TNF,IL6,EDNRB,CXCL8
1258	AC1Q5H8E	Stitch	2.643e-06	3.211e-05	5	149	TGFB1,EPO,TNF,HBEGF,EDNRB
1259	aflodac	Stitch	2.692e-06	3.268e-05	6	271	TGFB1,CDKN1A,BAX,TNF,BCL2,TP53
1260	Clotrimazole	CTD	2.766e-06	3.349e-05	4	66	CDKN1A,TP53,CXCL8,VEGFA
1261	AC1O3LUB	Stitch	2.766e-06	3.349e-05	4	66	BAX,TNF,BCL2,IL6
1262	Triglycerides	CTD	2.766e-06	3.349e-05	4	66	MET,TNF,IL6,KNG1
1263	BIRB796	Stitch	2.766e-06	3.349e-05	4	66	TNF,MAPK14,IL6,CXCL8
1264	propidium iodide	Stitch	2.822e-06	3.412e-05	5	151	BAX,MET,BCL2,MDM2,TP53
1265	MW 1	Stitch	2.822e-06	3.412e-05	5	151	TGFB1,MET,BMP7,KNG1,SMAD7
1266	Gold	CTD	2.861e-06	3.441e-05	7	432	TGFB1,BAX,TNF,BCL2,OTX2,IL6,TP53
1267	thiazolidinedione	Stitch	2.868e-06	3.441e-05	6	274	BAX,TNF,LOX,IL6,CXCL8,VEGFA
1268	satratoxin G	Stitch	2.876e-06	3.441e-05	3	19	BAX,TNF,IL6
1269	8-Hydroxy-2-(di-n-propylamino)tetralin	CTD	2.876e-06	3.441e-05	3	19	TNF,IL6,CXCL8
1270	S-methylisothiopseudouronium	CTD	2.876e-06	3.441e-05	3	19	BAX,TNF,TP53
1271	3-acetyldeoxynivalenol	CTD	2.876e-06	3.441e-05	3	19	TNF,IL6,CXCL8
1272	cucurbitacin E	CTD	2.876e-06	3.441e-05	3	19	BAX,BCL2,ACTA2
1273	didecyldimethylammonium	CTD	2.876e-06	3.441e-05	3	19	TGFB1,BMP7,IL6
1274	acetyl methyl tetramethyl tetralin	CTD	2.876e-06	3.441e-05	3	19	TGFB1,TNF,CXCL8
1275	R13-1	Stitch	2.876e-06	3.441e-05	3	19	LTA,TNF,IL6
1276	Epoprostenol	CTD	2.876e-06	3.441e-05	3	19	TNF,KNG1,EDNRB
1277	perillyl alcohol	CTD	2.876e-06	3.441e-05	3	19	BAX,TNF,BCL2
1278	Isatin	CTD	2.876e-06	3.441e-05	3	19	CDKN1A,TNF,TP53
1279	HT-2 toxin	CTD	2.876e-06	3.441e-05	3	19	BAX,BCL2,TP53
1280	2-hydroxy-1-naphthaldehyde	Stitch	2.876e-06	3.441e-05	3	19	CDKN1A,MDM2,TP53
1281	Nexus	Stitch	2.915e-06	3.485e-05	5	152	CDKN1A,BAX,BCL2,MDM2,TP53
1282	Th-3	Stitch	2.939e-06	3.511e-05	4	67	TGFB1,BAX,IL6,SMAD7
1283	deoxythymidin	Stitch	2.991e-06	3.571e-05	6	276	TGFB1,CDKN1A,EPO,HBEGF,ACTA2,VEGFA
1284	sulfite	Stitch	3.133e-06	3.738e-05	7	438	TNF,TTR,LOX,IL6,TP53,CXCL8,SMAD7
1285	berberine	Stitch	3.249e-06	3.872e-05	6	280	BAX,TNF,BCL2,IL6,TP53,CXCL8
1286	Reidispongiolide C	Stitch	3.249e-06	3.872e-05	6	280	BAX,EPO,BCL2,TP53,SERPINF1,SMAD7
1287	retinamide	Stitch	3.308e-06	3.937e-05	4	69	BAX,BCL2,TP53,SERPINF1
1288	tungsten carbide	CTD	3.311e-06	3.937e-05	5	156	BAX,MET,TNF,IL6,TP53
1289	3-aminobenzamide	Stitch	3.311e-06	3.937e-05	5	156	TNF,BCL2,MDM2,TP53,VEGFA
1290	Lindane	CTD	3.376e-06	4e-05	7	443	TGFB1,CDKN1A,BAX,TNF,BCL2,TP53,VEGFA
1291	melatonin	Stitch	3.376e-06	4e-05	7	443	BAX,PRKCA,TNF,BCL2,IL6,TP53,CXCL8
1292	Diglycerides	CTD	3.38e-06	4e-05	3	20	PRKCA,BCL2,VEGFA
1293	ircinin-1	CTD	3.38e-06	4e-05	3	20	CDKN1A,BAX,BCL2
1294	Chlormethiazole	CTD	3.38e-06	4e-05	3	20	CDKN1A,TNF,TP53
1295	pamidronate	CTD	3.38e-06	4e-05	3	20	TNF,BCL2,IL6
1296	Platinum	CTD	3.38e-06	4e-05	3	20	BAX,BCL2,CXCL8
1297	angiotensin	Stitch	3.385e-06	4.003e-05	6	282	TGFB1,EPO,PRKCA,IL6,EDNRB,VEGFA
1298	HMBA	Stitch	3.416e-06	4.037e-05	5	157	TGFB1,PRKCA,TNF,BCL2,TP53
1299	heme b	Stitch	3.427e-06	4.047e-05	7	444	CDKN1A,EPO,TNF,MAPK14,IL6,CXCL8,VEGFA
1300	L-3-(2-naphthyl)alanine	Stitch	3.504e-06	4.13e-05	4	70	TGFB1,TNF,IL6,CXCL8
1301	NSC377526	Stitch	3.504e-06	4.13e-05	4	70	BAX,LTA,SMAD7,VEGFA
1302	cepharanthine	Stitch	3.504e-06	4.13e-05	4	70	TGFB1,PRKCA,TNF,CXCL8
1303	Cycloheximide [66-81-9]; Up 200; 14.2uM; PC3; HT_HG-U133A	Broad Institute CMAP Up	3.524e-06	4.147e-05	5	158	CDKN1A,HBEGF,IL6,CXCL8,SMAD7
1304	2-fluoroadenine arabinoside	Stitch	3.524e-06	4.147e-05	5	158	BAX,BCL2,MDM2,TP53,VEGFA
1305	cypermethrin	CTD	3.526e-06	4.147e-05	6	284	BAX,TNF,BCL2,HBEGF,IL6,TP53
1306	daunorubicin semiquinone	Stitch	3.598e-06	4.229e-05	6	285	CDKN1A,BAX,PRKCA,TNF,BCL2,TP53
1307	Coal Ash	CTD	3.634e-06	4.269e-05	5	159	LTA,TNF,HBEGF,IL6,CXCL8
1308	chrysene	CTD	3.68e-06	4.319e-05	9	872	CDKN1A,BAX,TNF,MDM2,IL6,NOTCH1,TP53,EDNRB,CXCL8
1309	nafenopin	Stitch	3.71e-06	4.343e-05	4	71	TGFB1,MET,TNF,CXCL8
1310	Nutlin	Stitch	3.71e-06	4.343e-05	4	71	CDKN1A,BAX,MDM2,TP53
1311	fludarabine	CTD	3.71e-06	4.343e-05	4	71	CDKN1A,BCL2,TP53,VEGFA
1312	N-methyl-N-formylhydrazine	Stitch	3.71e-06	4.343e-05	4	71	MET,PRKCA,MDM2,TP53
1313	Polyphenols	CTD	3.854e-06	4.509e-05	7	452	TNF,BCL2,IL6,TP53,CNR2,CXCL8,VEGFA
1314	3,4,3',4'-tetrachlorobiphenyl	CTD	3.91e-06	4.569e-05	7	453	BAX,PRKCA,TNF,MAPK14,TTR,IL6,KNG1
1315	linalool	CTD	3.924e-06	4.569e-05	4	72	CDKN1A,BAX,MDM2,TP53
1316	taurine bromamine	Stitch	3.94e-06	4.569e-05	3	21	TGFB1,TNF,IL6
1317	ginsenoside Rb1	CTD	3.94e-06	4.569e-05	3	21	TGFB1,TNF,IL6
1318	garcinol	CTD	3.94e-06	4.569e-05	3	21	TNF,BCL2,IL6
1319	Coumarins	CTD	3.94e-06	4.569e-05	3	21	TNF,BCL2,IL6
1320	GW8510	CTD	3.94e-06	4.569e-05	3	21	CDKN1A,MDM2,TP53
1321	Antimony Sodium Gluconate	CTD	3.94e-06	4.569e-05	3	21	TGFB1,EPO,TNF
1322	gastrodin	CTD	3.94e-06	4.569e-05	3	21	TNF,BCL2,IL6
1323	clofarabine	CTD	3.94e-06	4.569e-05	3	21	CDKN1A,MET,TP53
1324	Mimosine	CTD	3.94e-06	4.569e-05	3	21	CDKN1A,TNF,BCL2
1325	zafirlukast	CTD	3.94e-06	4.569e-05	3	21	TNF,IL6,CXCL8
1326	dibenzoylmethane	CTD	3.94e-06	4.569e-05	3	21	CDKN1A,BAX,BCL2
1327	ON 01910	CTD	3.983e-06	4.613e-05	5	162	CDKN1A,BAX,BCL2,TP53,CXCL8
1328	candesartan	Stitch	3.983e-06	4.613e-05	5	162	TGFB1,EPO,TNF,EDNRB,VEGFA
1329	polyinosinic-polycytidylic acid	Stitch	4.055e-06	4.694e-05	6	291	PRKCA,TNF,MAPK14,LOX,IL6,CXCL8
1330	MF I	Stitch	4.104e-06	4.741e-05	5	163	BAX,TNF,BCL2,ITGA5,IL6
1331	Cannabidiol	CTD	4.104e-06	4.741e-05	5	163	CDKN1A,TNF,IL6,CNR2,VEGFA
1332	UV-C	Stitch	4.104e-06	4.741e-05	5	163	CDKN1A,BAX,MAPK14,MDM2,TP53
1333	N-methyl-DL-aspartic acid	Stitch	4.125e-06	4.762e-05	8	655	BAX,EPO,PRKCA,TNF,TTR,TP53,CNR2,CXCL8
1334	ITdU	Stitch	4.136e-06	4.771e-05	6	292	TGFB1,TNF,LOX,IL6,TP53,ACTA2
1335	pifithrin-alpha	Stitch	4.147e-06	4.771e-05	4	73	BAX,MAPK14,MDM2,TP53
1336	sulforhodamine B	Stitch	4.147e-06	4.771e-05	4	73	CDKN1A,BAX,BCL2,TP53
1337	evodiamine	Stitch	4.147e-06	4.771e-05	4	73	BAX,TNF,BCL2,VEGFA
1338	Carbon Monoxide	CTD	4.147e-06	4.771e-05	4	73	EPO,TNF,MAPK14,IL6
1339	HPCs	Stitch	4.229e-06	4.862e-05	5	164	TGFB1,EPO,ITGA5,IL6,CXCL8
1340	ibuprofen	Stitch	4.302e-06	4.942e-05	6	294	TGFB1,TNF,TTR,LOX,IL6,VEGFA
1341	2-amino-3,8-dimethylimidazo(4,5-f)quinoxaline	CTD	4.356e-06	4.999e-05	5	165	CDKN1A,BAX,TNF,BCL2,TP53
1342	Amitriptyline	CTD	4.356e-06	4.999e-05	5	165	BAX,BCL2,LOX,IL6,VEGFA
1343	Diazepam	CTD	4.379e-06	5.015e-05	4	74	BAX,MAPK14,ITGA5,CXCL8
1344	arsenic disulfide	CTD	4.379e-06	5.015e-05	4	74	BAX,TNF,BCL2,TP53
1345	calcium pyrophosphate	Stitch	4.379e-06	5.015e-05	4	74	TGFB1,TNF,IL6,CXCL8
1346	thapsigargin; Up 200; 0.1uM; PC3; HT_HG-U133A	Broad Institute CMAP Up	4.487e-06	5.135e-05	5	166	CDKN1A,HBEGF,IL6,CXCL8,VEGFA
1347	Clarithromycin	CTD	4.557e-06	5.195e-05	3	22	TNF,IL6,CXCL8
1348	eticlopride	CTD	4.557e-06	5.195e-05	3	22	TGFB1,TNF,VEGFA
1349	2,5,7,8-tetramethyl-2R-(4R,8R,12-trimethyltridecyl)chroman-6-yloxy acetic acid	CTD	4.557e-06	5.195e-05	3	22	BAX,BCL2,VEGFA
1350	pluronic block copolymer p85	CTD	4.557e-06	5.195e-05	3	22	BAX,BCL2,TP53
1351	Oligopeptides	CTD	4.557e-06	5.195e-05	3	22	BAX,TNF,BCL2
1352	pentaacetyl geniposide	CTD	4.557e-06	5.195e-05	3	22	CDKN1A,BAX,TP53
1353	9,12,15-octadecatrienoic acid	Stitch	4.621e-06	5.247e-05	5	167	PRKCA,TNF,MAPK14,LOX,IL6
1354	TMC 120A	CTD	4.621e-06	5.247e-05	4	75	TGFB1,LTA,TNF,IL6
1355	Dinitrofluorobenzene	CTD	4.621e-06	5.247e-05	4	75	TGFB1,TNF,MAPK14,CXCL8
1356	diallyl trisulfide	Stitch	4.621e-06	5.247e-05	4	75	BAX,TNF,BCL2,HBEGF
1357	Go 6976	CTD	4.621e-06	5.247e-05	4	75	PRKCA,TNF,IL6,VEGFA
1358	AC1NSU5S	Stitch	4.621e-06	5.247e-05	4	75	TGFB1,BAX,TNF,VEGFA
1359	AC1MQSA8	Stitch	4.873e-06	5.526e-05	4	76	LTA,TNF,IL6,TP53
1360	Cimetidine	CTD	4.873e-06	5.526e-05	4	76	BAX,TNF,BCL2,CXCL8
1361	Mefloquine hydrochloride [51773-92-3]; Up 200; 9.6uM; PC3; HT_HG-U133A	Broad Institute CMAP Up	4.897e-06	5.55e-05	5	169	CDKN1A,HBEGF,IL6,CNR2,CXCL8
1362	cadmium sulfate	CTD	4.923e-06	5.576e-05	6	301	CDKN1A,TNF,IL6,TP53,CXCL8,SMAD7
1363	pyrvinium pamoate; Up 200; 1.25uM; MCF7; HT_HG-U133A_EA	Broad Institute CMAP Up	5.04e-06	5.701e-05	5	170	CDKN1A,MDM2,NOTCH1,ACTA2,VEGFA
1364	titanium	Stitch	5.04e-06	5.701e-05	5	170	TGFB1,BMP7,TNF,IL6,CXCL8
1365	acrylonitrile	Stitch	5.134e-06	5.792e-05	4	77	BAX,EPO,TTR,IL6
1366	Tocopherols	CTD	5.134e-06	5.792e-05	4	77	BAX,TNF,BCL2,TP53
1367	Metoprolol	CTD	5.134e-06	5.792e-05	4	77	TGFB1,TNF,IL6,VEGFA
1368	lenalidomide	Stitch	5.134e-06	5.792e-05	4	77	EPO,TNF,IL6,VEGFA
1369	pentoxifylline	Stitch	5.211e-06	5.857e-05	6	304	LTA,TNF,IL6,CNR2,CXCL8,ACTA2
1370	corosolic acid	CTD	5.235e-06	5.857e-05	3	23	BAX,BCL2,VEGFA
1371	flavanone	CTD	5.235e-06	5.857e-05	3	23	CDKN1A,BAX,TP53
1372	Glutathione Disulfide	CTD	5.235e-06	5.857e-05	3	23	CDKN1A,TP53,CXCL8
1373	emulphogene BC 720	CTD	5.235e-06	5.857e-05	3	23	EPO,TNF,IL6
1374	crocin	CTD	5.235e-06	5.857e-05	3	23	BAX,TNF,IL6
1375	Eicosanoids	CTD	5.235e-06	5.857e-05	3	23	TNF,BCL2,IL6
1376	BB-882	Stitch	5.235e-06	5.857e-05	3	23	TNF,IL6,CXCL8
1377	Ruthenium Red	CTD	5.235e-06	5.857e-05	3	23	IL6,CXCL8,VEGFA
1378	gallium arsenide	CTD	5.235e-06	5.857e-05	3	23	LTA,TNF,IL6
1379	4-(5-(4-chlorophenyl)-3-(trifluoromethyl)-1H-pyrazol-1-yl)benzenesulfonamide	CTD	5.235e-06	5.857e-05	3	23	CDKN1A,IL6,TP53
1380	4-benzyl-2-methyl-1,2,4-thiadiazolidine-3,5-dione	CTD	5.235e-06	5.857e-05	3	23	CDKN1A,BCL2,TP53
1381	N-benzyl-N-hydroxy-5-phenylpentamide	Stitch	5.235e-06	5.857e-05	3	23	BAX,BCL2,LOX
1382	sarcolysin	Stitch	5.336e-06	5.962e-05	5	172	TNF,BCL2,ITGA5,TTR,IL6
1383	2-nitrofluorene	CTD	5.336e-06	5.962e-05	5	172	CDKN1A,BAX,MDM2,CXCL8,VEGFA
1384	Caspase Inhibitor I	Stitch	5.406e-06	6.036e-05	4	78	BAX,TNF,BCL2,TP53
1385	AC1L1BDQ	Stitch	5.489e-06	6.121e-05	5	173	TGFB1,PRKCA,MAPK14,IL6,ACTA2
1386	1ct8	Stitch	5.489e-06	6.121e-05	5	173	TNF,IL6,TP53,CXCL8,VEGFA
1387	Air Pollutants	CTD	5.59e-06	6.229e-05	9	918	CDKN1A,BAX,TNF,BCL2,HBEGF,IL6,TP53,CXCL8,ACTA2
1388	Phenoxybenzamine hydrochloride [63-92-3]; Up 200; 11.8uM; MCF7; HT_HG-U133A	Broad Institute CMAP Up	5.645e-06	6.279e-05	5	174	CDKN1A,MDM2,HBEGF,CXCL8,VEGFA
1389	Vanadium	CTD	5.645e-06	6.279e-05	5	174	PRKCA,TNF,IL6,TP53,CXCL8
1390	Phenoxybenzamine hydrochloride [63-92-3]; Up 200; 11.8uM; MCF7; HT_HG-U133A	Broad Institute CMAP Up	5.645e-06	6.279e-05	5	174	CDKN1A,MDM2,HBEGF,CXCL8,VEGFA
1391	urinastatin	Stitch	5.689e-06	6.323e-05	4	79	EPO,TNF,IL6,CXCL8
1392	beta Carotene	CTD	5.805e-06	6.449e-05	5	175	BAX,TNF,BCL2,TP53,CXCL8
1393	carbachol	Stitch	5.92e-06	6.572e-05	8	688	PRKCA,MAPK14,HBEGF,IL6,CNR2,EDNRB,ACTA2,VEGFA
1394	daunorubicin HCl; Up 200; 1uM; MCF7; HT_HG-U133A	Broad Institute CMAP Up	5.969e-06	6.597e-05	5	176	CDKN1A,BMP7,MDM2,SERPINF1,ACTA2
1395	11-deoxojervine	Stitch	5.969e-06	6.597e-05	5	176	MDM2,IGFBP6,HBEGF,TP53,VEGFA
1396	Exosurf Neonatal	Stitch	5.977e-06	6.597e-05	3	24	TNF,IL6,CXCL8
1397	Proanthocyanidins	CTD	5.977e-06	6.597e-05	3	24	BAX,TNF,BCL2
1398	Stilbenes	CTD	5.977e-06	6.597e-05	3	24	BAX,BCL2,TP53
1399	Magnesium Chloride	CTD	5.977e-06	6.597e-05	3	24	BAX,MET,TP53
1400	citral	CTD	5.977e-06	6.597e-05	3	24	IL6,CXCL8,VEGFA
1401	ABT-737	CTD	5.977e-06	6.597e-05	3	24	BAX,MET,BCL2
1402	Clenbuterol	CTD	5.977e-06	6.597e-05	3	24	TNF,IL6,CXCL8
1403	NAD	CTD	5.982e-06	6.598e-05	4	80	CDKN1A,BAX,BCL2,TP53
1404	nsc25485	Stitch	6.046e-06	6.665e-05	6	312	PRKCA,TNF,BCL2,HBEGF,KNG1,CXCL8
1405	tetrahydrobiopterin	Stitch	6.136e-06	6.755e-05	5	177	BAX,TNF,BCL2,IL6,EDNRB
1406	Etiocobalamin	Stitch	6.136e-06	6.755e-05	5	177	TGFB1,TNF,PDGFRA,IL6,VEGFA
1407	Sumatriptan	CTD	6.286e-06	6.859e-05	4	81	TGFB1,TNF,IL6,VEGFA
1408	0175029-0000 [211245-78-2]; Up 200; 1uM; MCF7; HT_HG-U133A	Broad Institute CMAP Up	6.306e-06	6.859e-05	5	178	CDKN1A,MDM2,IGFBP6,SERPINF1,ACTA2
1409	spiroquinazoline	CTD	6.451e-06	6.859e-05	2	3	BAX,BCL2
1410	vesnarinone	CTD	6.451e-06	6.859e-05	2	3	TNF,IL6
1411	acetoacetic acid	CTD	6.451e-06	6.859e-05	2	3	IL6,CXCL8
1412	Benzothiazoles	CTD	6.451e-06	6.859e-05	2	3	BAX,BCL2
1413	methylophiopogonanone B	Stitch	6.451e-06	6.859e-05	2	3	TP53,VEGFA
1414	BN 58705	Stitch	6.451e-06	6.859e-05	2	3	IL6,CXCL8
1415	andrastin A	CTD	6.451e-06	6.859e-05	2	3	TGFB1,TNF
1416	margatoxin	CTD	6.451e-06	6.859e-05	2	3	TNF,IL6
1417	(2E)-N,N-dibutyl-3-(4-hydroxy-3-methoxyphenyl)acrylamide	CTD	6.451e-06	6.859e-05	2	3	CDKN1A,BCL2
1418	Diethylcarbamazine	CTD	6.451e-06	6.859e-05	2	3	BAX,BCL2
1419	estrone-3-O-sulfamate	CTD	6.451e-06	6.859e-05	2	3	BCL2,TP53
1420	1-(4-ethoxyphenyl)-3-(4-nitrophenyl)-prop-2-en-1-one	CTD	6.451e-06	6.859e-05	2	3	TNF,IL6
1421	silicon titanium dioxide	CTD	6.451e-06	6.859e-05	2	3	TNF,IL6
1422	AC1Q7AI8	Stitch	6.451e-06	6.859e-05	2	3	CDKN1A,TP53
1423	santolinatriene	Stitch	6.451e-06	6.859e-05	2	3	TNF,IL6
1424	dichlorido-zinc(II)-4-(2-(5-methoxybenzylideneamino)ethyl)piperazin-1-iumphenolate	CTD	6.451e-06	6.859e-05	2	3	TNF,IL6
1425	Vindesine	CTD	6.451e-06	6.859e-05	2	3	BAX,BCL2
1426	camalexin	CTD	6.451e-06	6.859e-05	2	3	BAX,BCL2
1427	AN 215	CTD	6.451e-06	6.859e-05	2	3	BAX,BCL2
1428	xyloglucan	CTD	6.451e-06	6.859e-05	2	3	TNF,IL6
1429	n-hexadecane	CTD	6.451e-06	6.859e-05	2	3	IL6,CXCL8
1430	Demeclocycline	CTD	6.451e-06	6.859e-05	2	3	TNF,IL6
1431	Endocannabinoids	CTD	6.451e-06	6.859e-05	2	3	TNF,IL6
1432	tert-butyl-2-(4,5-dihydrogen-4,4,5,5-tetramethyl-3-O-1H-imidazole-3-cationic-1-oxyl-2-pyrrolidine-1-carboxylic ester)	CTD	6.451e-06	6.859e-05	2	3	BAX,BCL2
1433	8-azapurine	CTD	6.451e-06	6.859e-05	2	3	CDKN1A,TP53
1434	beta-sitosterol acetate	Stitch	6.451e-06	6.859e-05	2	3	TGFB1,CXCL8
1435	2-butylamino-2-demethoxy-hypocrellin B	CTD	6.451e-06	6.859e-05	2	3	CDKN1A,TP53
1436	T 614	CTD	6.451e-06	6.859e-05	2	3	TNF,IL6
1437	tridecane	CTD	6.451e-06	6.859e-05	2	3	IL6,CXCL8
1438	avarol	CTD	6.451e-06	6.859e-05	2	3	TNF,CXCL8
1439	AC1L1PAB	Stitch	6.451e-06	6.859e-05	2	3	CDKN1A,TP53
1440	Shi-Bi-Lin herbal formula	CTD	6.451e-06	6.859e-05	2	3	TNF,IL6
1441	peginterferon alfa-2b	CTD	6.451e-06	6.859e-05	2	3	EPO,IL6
1442	11,11'-dideoxyverticilin	CTD	6.451e-06	6.859e-05	2	3	MAPK14,TP53
1443	13-hydroxy-10-oxo-11-octadecenoic acid	CTD	6.451e-06	6.859e-05	2	3	TNF,VEGFA
1444	3',4',5'-trimethoxyflavone	CTD	6.451e-06	6.859e-05	2	3	TNF,CXCL8
1445	CDRI-97-78	CTD	6.451e-06	6.859e-05	2	3	CDKN1A,BAX
1446	chromic acid	CTD	6.451e-06	6.859e-05	2	3	TNF,TP53
1447	xanthoangelol	CTD	6.451e-06	6.859e-05	2	3	BAX,BCL2
1448	cobalt-nickel-chromium-molybdenum alloy	CTD	6.451e-06	6.859e-05	2	3	TNF,VEGFA
1449	ZD 7155	CTD	6.451e-06	6.859e-05	2	3	TNF,IL6
1450	2-methoxyoestrone-3-O-sulphamate	CTD	6.451e-06	6.859e-05	2	3	TNF,IL6
1451	eutigoside C	CTD	6.451e-06	6.859e-05	2	3	TNF,IL6
1452	nickel nitrate	CTD	6.451e-06	6.859e-05	2	3	IL6,CXCL8
1453	7-chloro-3-imino-5-methyl-2-azabicyclo(4.1.0)heptane	CTD	6.451e-06	6.859e-05	2	3	TNF,IL6
1454	mirabijalone E	CTD	6.451e-06	6.859e-05	2	3	BAX,BCL2
1455	N-(3-(aminosulfonyl)-4-chloro-2-hydroxyphenyl)-N'-(2,3-dichlorophenyl)urea	CTD	6.451e-06	6.859e-05	2	3	TNF,CXCL8
1456	dihydroptychantol A	CTD	6.451e-06	6.859e-05	2	3	CDKN1A,TP53
1457	squamosamide	CTD	6.451e-06	6.859e-05	2	3	BAX,BCL2
1458	N'-(2-phenylallyl)hydrazine	CTD	6.451e-06	6.859e-05	2	3	TNF,IL6
1459	ferric-sorbitol-citrate	CTD	6.451e-06	6.859e-05	2	3	BCL2,TP53
1460	dimefox	CTD	6.451e-06	6.859e-05	2	3	CDKN1A,TP53
1461	ginkgolide K	CTD	6.451e-06	6.859e-05	2	3	BAX,BCL2
1462	NNKOAc	Stitch	6.451e-06	6.859e-05	2	3	IL6,CXCL8
1463	nimesulide	CTD	6.474e-06	6.878e-05	10	1202	CDKN1A,BAX,TNF,BCL2,MDM2,IL6,KNG1,EDNRB,CXCL8,VEGFA
1464	Digitoxigenin [143-62-4]; Up 200; 10.6uM; PC3; HT_HG-U133A	Broad Institute CMAP Up	6.481e-06	6.878e-05	5	179	CDKN1A,EPO,HBEGF,IL6,TP53
1465	Diethylstilbestrol [56-53-1]; Up 200; 15uM; MCF7; HT_HG-U133A	Broad Institute CMAP Up	6.481e-06	6.878e-05	5	179	BAX,MDM2,HBEGF,CXCL8,VEGFA
1466	verapamil	Stitch	6.541e-06	6.938e-05	7	490	TGFB1,EPO,PRKCA,TNF,HBEGF,IL6,VEGFA
1467	Sodium Fluoride	CTD	6.599e-06	6.98e-05	9	937	CDKN1A,BAX,TNF,BCL2,ITGA5,IL6,TP53,CXCL8,ACTA2
1468	3,3'-diindolylmethane	Stitch	6.601e-06	6.98e-05	4	82	CDKN1A,BAX,BCL2,TP53
1469	Calcium Chloride	CTD	6.601e-06	6.98e-05	4	82	TGFB1,TNF,BCL2,VEGFA
1470	Ovalbumin	CTD	6.601e-06	6.98e-05	4	82	TGFB1,TNF,IL6,VEGFA
1471	AC1NPP2V	Stitch	6.601e-06	6.98e-05	4	82	CDKN1A,PRKCA,TNF,CXCL8
1472	Prenylamine lactate [69-43-2]; Up 200; 9.6uM; PC3; HT_HG-U133A	Broad Institute CMAP Up	6.659e-06	7.037e-05	5	180	CDKN1A,BMP7,LOX,IL6,CXCL8
1473	Aconitine	CTD	6.785e-06	7.153e-05	3	25	BAX,BCL2,TP53
1474	Pam(3)CSK(4) peptide	CTD	6.785e-06	7.153e-05	3	25	TNF,IL6,CXCL8
1475	baohuoside I	CTD	6.785e-06	7.153e-05	3	25	BAX,BCL2,VEGFA
1476	Thiotepa	CTD	6.785e-06	7.153e-05	3	25	TGFB1,BAX,BCL2
1477	Plant Oils	CTD	7.082e-06	7.461e-05	7	496	CDKN1A,BAX,BCL2,HBEGF,TP53,CXCL8,VEGFA
1478	Ro 31-8220	Stitch	7.113e-06	7.489e-05	6	321	PRKCA,LTA,TNF,MAPK14,EDNRB,CXCL8
1479	daunorubicin HCl; Up 200; 1uM; MCF7; HT_HG-U133A	Broad Institute CMAP Up	7.216e-06	7.593e-05	5	183	CDKN1A,BMP7,MDM2,HBEGF,ACTA2
1480	chromium hexavalent ion	CTD	7.248e-06	7.622e-05	11	1514	CDKN1A,BAX,TNF,BCL2,MAPK14,PDGFRA,IL6,NOTCH1,TP53,CXCL8,VEGFA
1481	PEITC	Stitch	7.267e-06	7.628e-05	4	84	BAX,BCL2,TP53,VEGFA
1482	AC1L73CW	Stitch	7.267e-06	7.628e-05	4	84	CDKN1A,BAX,TNF,VEGFA
1483	Polystyrenes	CTD	7.267e-06	7.628e-05	4	84	TGFB1,TNF,IL6,CXCL8
1484	oxygen	Stitch	7.366e-06	7.727e-05	7	499	TGFB1,BAX,EPO,TNF,LOX,HBEGF,VEGFA
1485	nitrite	Stitch	7.41e-06	7.764e-05	5	184	EPO,TNF,TTR,IL6,CXCL8
1486	Etoposide [33419-42-0]; Up 200; 6.8uM; MCF7; HT_HG-U133A	Broad Institute CMAP Up	7.41e-06	7.764e-05	5	184	CDKN1A,MET,MDM2,SERPINF1,ACTA2
1487	irinotecan HCl; Up 200; 100uM; MCF7; HT_HG-U133A	Broad Institute CMAP Up	7.608e-06	7.962e-05	5	185	CDKN1A,MDM2,HBEGF,SERPINF1,ACTA2
1488	irinotecan HCl; Up 200; 100uM; MCF7; HT_HG-U133A	Broad Institute CMAP Up	7.608e-06	7.962e-05	5	185	CDKN1A,MDM2,HBEGF,SERPINF1,ACTA2
1489	halofuginone lactate	Stitch	7.618e-06	7.968e-05	4	85	TGFB1,MET,MAPK14,SMAD7
1490	helenalin	CTD	7.662e-06	7.971e-05	3	26	TNF,IL6,CXCL8
1491	Vitamin B 12	CTD	7.662e-06	7.971e-05	3	26	TNF,IL6,ACTA2
1492	fucoidan	CTD	7.662e-06	7.971e-05	3	26	CDKN1A,TNF,IL6
1493	magnolol	CTD	7.662e-06	7.971e-05	3	26	BAX,TNF,BCL2
1494	elemene	Stitch	7.662e-06	7.971e-05	3	26	BAX,BCL2,VEGFA
1495	Aminolevulinic Acid	CTD	7.662e-06	7.971e-05	3	26	BAX,BCL2,TP53
1496	erythritol anhydride	CTD	7.662e-06	7.971e-05	3	26	BAX,MDM2,TP53
1497	Benzoyl Peroxide	CTD	7.662e-06	7.971e-05	3	26	TGFB1,IL6,CXCL8
1498	Ribavirin	CTD	7.662e-06	7.971e-05	3	26	EPO,TNF,IL6
1499	Suloctidil [54063-56-8]; Up 200; 11.8uM; PC3; HT_HG-U133A	Broad Institute CMAP Up	7.81e-06	8.1e-05	5	186	MDM2,IL6,EDNRB,CXCL8,SMAD7
1500	Securinine [5610-40-2]; Up 200; 18.4uM; MCF7; HT_HG-U133A	Broad Institute CMAP Up	7.81e-06	8.1e-05	5	186	BAX,MAPK14,MDM2,HBEGF,VEGFA
1501	AC1L1DW2	Stitch	7.81e-06	8.1e-05	5	186	BAX,PRKCA,TNF,BCL2,TP53
1502	medrol	Stitch	7.81e-06	8.1e-05	5	186	TGFB1,EPO,TNF,IL6,CXCL8
1503	resveratrol; Up 200; 10uM; MCF7; HT_HG-U133A_EA	Broad Institute CMAP Up	7.81e-06	8.1e-05	5	186	CDKN1A,MDM2,CXCL8,ACTA2,VEGFA
1504	lapatinib	Stitch	7.981e-06	8.268e-05	4	86	MET,MAPK14,HBEGF,VEGFA
1505	tofacitinib	CTD	7.981e-06	8.268e-05	4	86	TGFB1,TNF,IL6,VEGFA
1506	CAS 93957-55-2	Stitch	8.016e-06	8.289e-05	5	187	TGFB1,TNF,HBEGF,IL6,CXCL8
1507	Podophyllotoxin [518-28-5]; Up 200; 9.6uM; PC3; HT_HG-U133A	Broad Institute CMAP Up	8.016e-06	8.289e-05	5	187	CDKN1A,MET,HBEGF,CXCL8,SMAD7
1508	Clotrimazole [23593-75-1]; Up 200; 11.6uM; PC3; HT_HG-U133A	Broad Institute CMAP Up	8.016e-06	8.289e-05	5	187	CDKN1A,BMP7,IL6,CXCL8,SMAD7
1509	glutamate	Stitch	8.163e-06	8.436e-05	9	962	BAX,PRKCA,TNF,BCL2,MAPK14,TP53,CNR2,SERPINF1,ACTA2
1510	Etoposide [33419-42-0]; Up 200; 6.8uM; MCF7; HT_HG-U133A	Broad Institute CMAP Up	8.226e-06	8.496e-05	5	188	CDKN1A,BAX,MDM2,SERPINF1,ACTA2
1511	biochanin A	CTD	8.357e-06	8.621e-05	4	87	CDKN1A,TNF,BCL2,CXCL8
1512	Chloroform	CTD	8.357e-06	8.621e-05	4	87	CDKN1A,TTR,TP53,CXCL8
1513	benzo(b)fluoranthene	CTD	8.581e-06	8.826e-05	11	1541	CDKN1A,BAX,C4B,BCL2,MDM2,IGFBP6,NOTCH1,TP53,EDNRB,CXCL8,SERPINF1
1514	15-Hydroxy-11 alpha,9 alpha-(epoxymethano)prosta-5,13-dienoic Acid	CTD	8.611e-06	8.826e-05	3	27	TNF,BCL2,IL6
1515	3-xylene	CTD	8.611e-06	8.826e-05	3	27	TNF,KNG1,CXCL8
1516	Chalcone	CTD	8.611e-06	8.826e-05	3	27	TNF,MAPK14,IL6
1517	zearalenol	CTD	8.611e-06	8.826e-05	3	27	BAX,BCL2,TP53
1518	Active Hexose Correlated Compound	CTD	8.611e-06	8.826e-05	3	27	TNF,IL6,CXCL8
1519	dienogest	CTD	8.611e-06	8.826e-05	3	27	TNF,IL6,CXCL8
1520	Alum Compounds	CTD	8.611e-06	8.826e-05	3	27	TNF,IL6,CXCL8
1521	C20H16N2O5	Stitch	8.611e-06	8.826e-05	3	27	BAX,MDM2,TP53
1522	macrophage stimulatory lipopeptide 2	CTD	8.611e-06	8.826e-05	3	27	IL6,CXCL8,VEGFA
1523	BXT-51072	Stitch	8.611e-06	8.826e-05	3	27	EPO,TNF,CXCL8
1524	Go6976	Stitch	8.659e-06	8.865e-05	5	190	PRKCA,TNF,MAPK14,CXCL8,VEGFA
1525	AC1MQZ6I	Stitch	8.659e-06	8.865e-05	5	190	TGFB1,MAPK14,LOX,IL6,VEGFA
1526	LG 100815	CTD	8.746e-06	8.937e-05	4	88	BMP7,MDM2,IGFBP6,CXCL8
1527	K 252	Stitch	8.746e-06	8.937e-05	4	88	CDKN1A,MET,PRKCA,HBEGF
1528	alpha-D-glucose 1-phosphate 6-vanadate	Stitch	8.746e-06	8.937e-05	4	88	TGFB1,BMP7,OTX2,SMAD7
1529	AC1L96VB	Stitch	8.883e-06	9.072e-05	5	191	CDKN1A,BAX,TNF,BCL2,TP53
1530	Naphthoquinones	CTD	8.919e-06	9.104e-05	6	334	CDKN1A,TNF,IL6,CXCL8,SMAD7,VEGFA
1531	AdPK	Stitch	8.96e-06	9.14e-05	11	1548	TGFB1,CDKN1A,MET,PRKCA,MAPK14,MDM2,PDGFRA,TP53,CXCL8,ACTA2,SMAD7
1532	Caffeine	CTD	9.046e-06	9.223e-05	7	515	CDKN1A,BAX,TNF,IL6,TP53,CXCL8,VEGFA
1533	Amitryptiline hydrochloride [549-18-8]; Up 200; 12.8uM; PC3; HT_HG-U133A	Broad Institute CMAP Up	9.111e-06	9.283e-05	5	192	CDKN1A,IL6,CNR2,CXCL8,SMAD7
1534	octa-2,4,6-trienoic acid	CTD	9.148e-06	9.304e-05	4	89	BMP7,MDM2,IGFBP6,CXCL8
1535	estradiol 3-benzoate	CTD	9.148e-06	9.304e-05	4	89	BAX,BCL2,TP53,ACTA2
1536	Perfume	CTD	9.148e-06	9.304e-05	4	89	TGFB1,TNF,IL6,CXCL8
1537	2-methyl-2H-pyrazole-3-carboxylic acid (2-methyl-4-o-tolylazophenyl)amide	CTD	9.228e-06	9.381e-05	6	336	CDKN1A,TNF,HBEGF,IL6,TP53,CXCL8
1538	Idoxuridine [54-42-2]; Up 200; 11.2uM; MCF7; HT_HG-U133A	Broad Institute CMAP Up	9.343e-06	9.464e-05	5	193	PRKCA,HBEGF,CNR2,EDNRB,SERPINF1
1539	MEK1/2 inhibitor	Stitch	9.343e-06	9.464e-05	5	193	TGFB1,BAX,PRKCA,MAPK14,IL6
1540	LY 294002; Down 200; 10uM; PC3; HT_HG-U133A	Broad Institute CMAP Down	9.343e-06	9.464e-05	5	193	BAX,MAPK14,MDM2,CXCL8,VEGFA
1541	NSC23615	Stitch	9.343e-06	9.464e-05	5	193	BAX,BCL2,LOX,HBEGF,TP53
1542	vanadyl sulfate	CTD	9.343e-06	9.464e-05	5	193	C4B,MAPK14,HBEGF,IL6,CXCL8
1543	AC1OAGKW	Stitch	9.343e-06	9.464e-05	5	193	PRKCA,PDGFRA,HBEGF,ACTA2,VEGFA
1544	Dimethyl Sulfoxide	CTD	9.385e-06	9.502e-05	6	337	BAX,TNF,IL6,EDNRB,CXCL8,ACTA2
1545	LS109	Stitch	9.545e-06	9.657e-05	6	338	LTA,TNF,TTR,IL6,CXCL8,VEGFA
1546	NSC-194805	Stitch	9.563e-06	9.665e-05	4	90	TGFB1,TNF,IL6,CNR2
1547	alendronate	Stitch	9.563e-06	9.665e-05	4	90	TGFB1,TNF,IL6,CNR2
1548	anandamide	CTD	9.635e-06	9.715e-05	3	28	TNF,CNR2,VEGFA
1549	HU 211	CTD	9.635e-06	9.715e-05	3	28	TNF,IL6,KNG1
1550	Acetylmuramyl-Alanyl-Isoglutamine	CTD	9.635e-06	9.715e-05	3	28	TNF,IL6,CXCL8
1551	PD 123319	CTD	9.635e-06	9.715e-05	3	28	MDM2,KNG1,VEGFA
1552	Zidovudine	CTD	9.753e-06	9.829e-05	7	521	CDKN1A,EPO,TNF,BCL2,MDM2,IL6,TP53
1553	NSC3260	Stitch	9.822e-06	9.88e-05	5	195	CDKN1A,HBEGF,TP53,ACTA2,VEGFA
1554	chloromethyl	Stitch	9.822e-06	9.88e-05	5	195	PRKCA,TNF,TTR,KNG1,CXCL8
1555	Ethamsylate [2624-44-4]; Up 200; 15.2uM; PC3; HT_HG-U133A	Broad Institute CMAP Up	9.822e-06	9.88e-05	5	195	MET,PRKCA,BCL2,MDM2,PDGFRA
1556	Calcifediol	CTD	9.992e-06	0.0001005	4	91	CDKN1A,BAX,TNF,BCL2
1557	Haloperidol	CTD	1.004e-05	0.0001008	6	341	BAX,EPO,TNF,BCL2,MAPK14,TP53
1558	Pargyline hydrochloride [306-07-0]; Up 200; 20.4uM; HL60; HG-U133A	Broad Institute CMAP Up	1.007e-05	0.000101	5	196	CDKN1A,BAX,MET,PRKCA,BMP7
1559	Naringenine [480-41-1]; Up 200; 14.6uM; PC3; HT_HG-U133A	Broad Institute CMAP Up	1.007e-05	0.000101	5	196	MET,PRKCA,MDM2,CNR2,EDNRB
1560	estradiol, USP; Up 200; 0.1uM; MCF7; HT_HG-U133A	Broad Institute CMAP Up	1.007e-05	0.000101	5	196	MDM2,LOX,CXCL8,SERPINF1,VEGFA
1561	Succimer	CTD	1.023e-05	0.0001025	10	1266	TGFB1,CDKN1A,BAX,TNF,BCL2,MDM2,IGFBP6,HBEGF,SMAD7,VEGFA
1562	Hexestrol [84-16-2]; Up 200; 14.8uM; PC3; HT_HG-U133A	Broad Institute CMAP Up	1.032e-05	0.0001033	5	197	EPO,LOX,IL6,CNR2,SERPINF1
1563	Sulfamonomethoxine [1220-83-3]; Down 200; 14.2uM; MCF7; HT_HG-U133A	Broad Institute CMAP Down	1.032e-05	0.0001033	5	197	BAX,MET,MDM2,IGFBP6,VEGFA
1564	Panthenol (D) [81-13-0]; Up 200; 19.4uM; MCF7; HT_HG-U133A	Broad Institute CMAP Up	1.032e-05	0.0001033	5	197	BAX,MET,MAPK14,MDM2,SERPINF1
1565	Substance P	Stitch	1.038e-05	0.0001038	6	343	TNF,MAPK14,IL6,CNR2,EDNRB,CXCL8
1566	AC1MO44G	Stitch	1.044e-05	0.0001042	4	92	MDM2,KNG1,TP53,CNR2
1567	NSC-6354	Stitch	1.044e-05	0.0001042	4	92	TNF,BCL2,IL6,CXCL8
1568	trinitrobenzene	Stitch	1.044e-05	0.0001042	4	92	TNF,IL6,CXCL8,SMAD7
1569	Isocorydine (+) [475-67-2]; Up 200; 11.8uM; MCF7; HT_HG-U133A	Broad Institute CMAP Up	1.058e-05	0.0001055	5	198	PRKCA,BCL2,MDM2,CXCL8,VEGFA
1570	Megestrol acetate [595-33-5]; Down 200; 10.4uM; HL60; HT_HG-U133A	Broad Institute CMAP Down	1.058e-05	0.0001055	5	198	MET,BMP7,BCL2,CNR2,CXCL8
1571	8-bromocyclic GMP	CTD	1.074e-05	0.0001069	3	29	TNF,TP53,EDNRB
1572	Iodine	CTD	1.074e-05	0.0001069	3	29	BAX,TNF,BCL2
1573	ellipticine	CTD	1.074e-05	0.0001069	3	29	BAX,BCL2,MDM2
1574	cyclosarin	Stitch	1.084e-05	0.0001076	5	199	TGFB1,PRKCA,HBEGF,IL6,VEGFA
1575	Ampicillin trihydrate [7177-48-2]; Up 200; 10uM; MCF7; HT_HG-U133A	Broad Institute CMAP Up	1.084e-05	0.0001076	5	199	MET,ITGA5,MDM2,IGFBP6,CNR2
1576	Bacampicillin hydrochloride [37661-08-8]; Up 200; 8uM; PC3; HT_HG-U133A	Broad Institute CMAP Up	1.084e-05	0.0001076	5	199	MET,LOX,CNR2,EDNRB,VEGFA
1577	Spaglumic acid [4910-46-7]; Up 200; 13.2uM; MCF7; HT_HG-U133A	Broad Institute CMAP Up	1.084e-05	0.0001076	5	199	BMP7,BCL2,MDM2,CNR2,VEGFA
1578	Acrylamide	CTD	1.084e-05	0.0001076	5	199	CDKN1A,TNF,IL6,TP53,VEGFA
1579	NSC 402447	Stitch	1.089e-05	0.000108	4	93	EPO,ITGA5,IL6,SERPINF1
1580	Ampicillin	CTD	1.089e-05	0.000108	4	93	BAX,TNF,LOX,VEGFA
1581	2BrP	Stitch	1.089e-05	0.000108	4	93	CDKN1A,EPO,MET,IL6
1582	arsenite	Stitch	1.108e-05	0.0001098	6	347	TNF,BCL2,MAPK14,TP53,CXCL8,VEGFA
1583	Nadolol [42200-33-9]; Up 200; 13uM; HL60; HT_HG-U133A	Broad Institute CMAP Up	1.11e-05	0.0001099	5	200	EPO,MET,PRKCA,BMP7,SERPINF1
1584	hydroquinone	CTD	1.137e-05	0.0001125	5	201	CDKN1A,TNF,IL6,TP53,CXCL8
1585	dona	Stitch	1.137e-05	0.0001125	5	201	LTA,TNF,HBEGF,IL6,TP53
1586	Caffeic Acid-13C3	Stitch	1.185e-05	0.0001171	4	95	PRKCA,TNF,MAPK14,LOX
1587	ricinelaidic acid	Stitch	1.185e-05	0.0001171	4	95	EPO,TNF,EDNRB,VEGFA
1588	1 x OE	Stitch	1.192e-05	0.0001174	3	30	HBEGF,CXCL8,VEGFA
1589	Palmitates	CTD	1.192e-05	0.0001174	3	30	TNF,IL6,TP53
1590	Selegiline	CTD	1.192e-05	0.0001174	3	30	BAX,BCL2,CXCL8
1591	Adjuvants, Immunologic	CTD	1.192e-05	0.0001174	3	30	TNF,IL6,CXCL8
1592	mezerein	CTD	1.192e-05	0.0001174	3	30	TGFB1,PRKCA,VEGFA
1593	NSC611747	Stitch	1.202e-05	0.0001183	6	352	BAX,PRKCA,LTA,TNF,MAPK14,ACTA2
1594	Selenium	CTD	1.219e-05	0.0001199	11	1599	TGFB1,BAX,RHOG,TNF,BCL2,IGFBP6,IL6,TP53,CXCL8,SERPINF1,VEGFA
1595	NSC302991	Stitch	1.221e-05	0.0001201	6	353	CDKN1A,BAX,TNF,BCL2,MDM2,TP53
1596	sulfate	Stitch	1.23e-05	0.0001209	10	1293	PRKCA,TNF,MAPK14,MDM2,TTR,HBEGF,IL6,KNG1,TP53,CXCL8
1597	Triclosan	CTD	1.235e-05	0.0001213	4	96	CDKN1A,BAX,TNF,IL6
1598	Olive Oil	CTD	1.235e-05	0.0001213	4	96	TGFB1,TNF,BCL2,ACTA2
1599	nickel sulfate	CTD	1.248e-05	0.000122	11	1603	TGFB1,CDKN1A,BAX,TNF,BCL2,IGFBP6,LOX,IL6,TP53,CXCL8,VEGFA
1600	cupric oxide	CTD	1.275e-05	0.000122	7	543	BAX,TNF,BCL2,IL6,TP53,CXCL8,VEGFA
1601	ioversol	CTD	1.289e-05	0.000122	2	4	BAX,BCL2
1602	Ferrosoferric Oxide	CTD	1.289e-05	0.000122	2	4	TNF,IL6
1603	tributyrin	CTD	1.289e-05	0.000122	2	4	TNF,BCL2
1604	leucomalachite green	CTD	1.289e-05	0.000122	2	4	CDKN1A,MDM2
1605	1,2-Dipalmitoylphosphatidylcholine	CTD	1.289e-05	0.000122	2	4	IL6,CXCL8
1606	peginterferon alfa-2a	CTD	1.289e-05	0.000122	2	4	TNF,IL6
1607	(4-(5-(4-fluorophenyl)-2-methylsulfanyl-3H-imidazol-4-yl)pyridin-2-yl)-(1-phenylethyl)amine	CTD	1.289e-05	0.000122	2	4	MAPK14,IL6
1608	protectin D1	CTD	1.289e-05	0.000122	2	4	BAX,BCL2
1609	7-methyldeoxyguanosine	Stitch	1.289e-05	0.000122	2	4	BAX,BCL2
1610	RSVA405	CTD	1.289e-05	0.000122	2	4	TNF,IL6
1611	RSVA314	CTD	1.289e-05	0.000122	2	4	TNF,IL6
1612	4'-O-methylalpinumisoflavone	CTD	1.289e-05	0.000122	2	4	CDKN1A,VEGFA
1613	PF 03715455	CTD	1.289e-05	0.000122	2	4	TNF,MAPK14
1614	cardamonin	CTD	1.289e-05	0.000122	2	4	TNF,IL6
1615	sparfosic acid	CTD	1.289e-05	0.000122	2	4	CDKN1A,TP53
1616	2-(4,5-dihydro-1,3-thiazol-2-ylthio)-1-(3,4-dihydroxyphenyl)ethanone	CTD	1.289e-05	0.000122	2	4	CDKN1A,TP53
1617	N2 Dental Cement	CTD	1.289e-05	0.000122	2	4	IL6,CXCL8
1618	yu ping feng san	CTD	1.289e-05	0.000122	2	4	TNF,IL6
1619	Procaterol	CTD	1.289e-05	0.000122	2	4	TNF,IL6
1620	Acridine Orange	CTD	1.289e-05	0.000122	2	4	BAX,TP53
1621	amyrone	CTD	1.289e-05	0.000122	2	4	TNF,IL6
1622	dimethyl-N-acetylmuramyl-alanylglutamate	CTD	1.289e-05	0.000122	2	4	BAX,BCL2
1623	nornicotine	CTD	1.289e-05	0.000122	2	4	SERPINF1,VEGFA
1624	NSC-383469	Stitch	1.289e-05	0.000122	2	4	BAX,BCL2
1625	Neurokinin-1 Receptor Antagonists	CTD	1.289e-05	0.000122	2	4	TGFB1,ACTA2
1626	Aporphines	CTD	1.289e-05	0.000122	2	4	TNF,IL6
1627	N-(4-chlorophenyl)-1-((3-(furan-2-yl)phenyl)carbonyl)piperidine-3-carboxamide	CTD	1.289e-05	0.000122	2	4	TGFB1,ACTA2
1628	dabequin	Stitch	1.289e-05	0.000122	2	4	TGFB1,TP53
1629	Carbohydrates	CTD	1.289e-05	0.000122	2	4	TNF,IL6
1630	4'-demethyldesoxypodophyllotoxin	CTD	1.289e-05	0.000122	2	4	BCL2,MDM2
1631	glyfoline	Stitch	1.289e-05	0.000122	2	4	BAX,BCL2
1632	NCI60_039755	Stitch	1.289e-05	0.000122	2	4	BAX,TP53
1633	hesperidin methylchalcone	CTD	1.289e-05	0.000122	2	4	TNF,IL6
1634	E-2-(4'-methoxybenzylidene)-benzusuberone	CTD	1.289e-05	0.000122	2	4	BAX,BCL2
1635	fluor-edenite	CTD	1.289e-05	0.000122	2	4	IL6,VEGFA
1636	2-cyano-3-hydroxy-N-(4-(trifluoromethyl)phenyl)-2-hepten-6-ynamide	CTD	1.289e-05	0.000122	2	4	TGFB1,SMAD7
1637	astin B	CTD	1.289e-05	0.000122	2	4	BAX,BCL2
1638	Tetrahydropapaveroline	CTD	1.289e-05	0.000122	2	4	TNF,IL6
1639	t-butyloxycarbonyl-methionyl-leucyl-phenylalanine	CTD	1.289e-05	0.000122	2	4	TNF,IL6
1640	cheliensisin A	Stitch	1.289e-05	0.000122	2	4	BAX,BCL2
1641	Talc	CTD	1.289e-05	0.000122	2	4	TNF,IL6
1642	NSC-337788	Stitch	1.289e-05	0.000122	2	4	TNF,IL6
1643	Chromones	CTD	1.289e-05	0.000122	2	4	TNF,IL6
1644	glaucocalyxin A	CTD	1.289e-05	0.000122	2	4	BAX,BCL2
1645	2-(4-((dimethylamino)carbonyl)-3-fluorophenyl)-alpha,alpha-dimethyl-N-1,3,4-thiadiazol-2-yl-5H-(1)benzopyrano(2,3-b)pyridin-5-acetamide	CTD	1.289e-05	0.000122	2	4	TNF,CXCL8
1646	5-2-(4-((ethylmethylamino)carbonyl)-3-fluorophenyl)-alpha,alpha-dimethyl-N-1,3,4-thiadiazol-2-yl-5H-(1)benzopyrano(2,3-b)pyridin-5-acetamide	CTD	1.289e-05	0.000122	2	4	TNF,CXCL8
1647	Iridoid Glycosides	CTD	1.289e-05	0.000122	2	4	TNF,IL6
1648	chetomin	CTD	1.289e-05	0.000122	2	4	TNF,VEGFA
1649	foliol	Stitch	1.289e-05	0.000122	2	4	BAX,TP53
1650	molybdenum chloride	CTD	1.289e-05	0.000122	2	4	TNF,IL6
1651	AC1L1CNE	Stitch	1.289e-05	0.000122	2	4	CNR2,CXCL8
1652	diarctigenin	CTD	1.289e-05	0.000122	2	4	TNF,IL6
1653	Gur	CTD	1.289e-05	0.000122	2	4	TNF,IL6
1654	Glycolipids	CTD	1.289e-05	0.000122	2	4	TGFB1,IL6
1655	praeruptorin E	CTD	1.289e-05	0.000122	2	4	TNF,IL6
1656	JTE 607	CTD	1.289e-05	0.000122	2	4	TNF,IL6
1657	evoxanthine	Stitch	1.289e-05	0.000122	2	4	BAX,BCL2
1658	1-iodo-2,4-dinitrobenzene	CTD	1.289e-05	0.000122	2	4	MAPK14,CXCL8
1659	oxibendazole	CTD	1.289e-05	0.000122	2	4	TNF,CXCL8
1660	S,S'-1,4-phenylenebis(1,2-ethanediyl)bisisoselenourea	CTD	1.289e-05	0.000122	2	4	CDKN1A,TP53
1661	EUK-172	CTD	1.289e-05	0.000122	2	4	BAX,BCL2
1662	anthracenylmethyl homospermidine	CTD	1.289e-05	0.000122	2	4	BAX,BCL2
1663	Rhodisin	Stitch	1.289e-05	0.000122	2	4	CDKN1A,TP53
1664	ferrous oxide	CTD	1.289e-05	0.000122	2	4	BAX,CXCL8
1665	chelerythrine	Stitch	1.302e-05	0.0001231	6	357	BAX,PRKCA,TNF,MAPK14,HBEGF,ACTA2
1666	Digitoxin	CTD	1.318e-05	0.0001241	3	31	CDKN1A,TP53,CXCL8
1667	Suramin	CTD	1.318e-05	0.0001241	3	31	TNF,IL6,TP53
1668	benzo(a)pyrene 7,8-dihydrodiol	CTD	1.318e-05	0.0001241	3	31	TNF,MAPK14,TP53
1669	tin mesoporphyrin	CTD	1.318e-05	0.0001241	3	31	EPO,TNF,CXCL8
1670	CGP57380	Stitch	1.318e-05	0.0001241	3	31	MAPK14,IL6,CXCL8
1671	Polymyxin B	CTD	1.318e-05	0.0001241	3	31	TNF,IL6,CXCL8
1672	benzamide riboside	Stitch	1.318e-05	0.0001241	3	31	BAX,BCL2,TP53
1673	2-morpholin-4-yl-6-thianthren-1-yl-pyran-4-one	CTD	1.318e-05	0.0001241	3	31	CDKN1A,TNF,TP53
1674	Fatty Acids, Omega-3	CTD	1.341e-05	0.0001261	4	98	TNF,IL6,TP53,VEGFA
1675	CdCl2	Stitch	1.341e-05	0.0001261	4	98	PRKCA,MAPK14,HBEGF,TP53
1676	DB07328	Stitch	1.342e-05	0.0001262	5	208	BCL2,TTR,IL6,TP53,CNR2
1677	2-anisidine	CTD	1.396e-05	0.0001311	4	99	TNF,BCL2,IL6,CXCL8
1678	Pc 12	Stitch	1.438e-05	0.000135	5	211	BAX,RHOG,PRKCA,BCL2,TP53
1679	TiNi	Stitch	1.452e-05	0.0001356	4	100	TGFB1,TNF,MDM2,TP53
1680	Dithiothreitol	CTD	1.452e-05	0.0001356	4	100	TNF,BCL2,IL6,TP53
1681	Pyridostigmine Bromide	CTD	1.452e-05	0.0001356	4	100	BAX,TNF,IL6,TP53
1682	3'-methoxy-4'-nitroflavone	CTD	1.453e-05	0.0001356	3	32	TP53,CXCL8,VEGFA
1683	AC1NAG0I	Stitch	1.453e-05	0.0001356	3	32	TGFB1,BAX,BCL2
1684	Itraconazole	CTD	1.453e-05	0.0001356	3	32	TNF,BCL2,CXCL8
1685	Emetine	CTD	1.453e-05	0.0001356	3	32	MAPK14,CXCL8,VEGFA
1686	Anthraquinones	CTD	1.453e-05	0.0001356	3	32	BAX,BCL2,CXCL8
1687	isosilybin B	Stitch	1.453e-05	0.0001356	3	32	CDKN1A,MDM2,LOX
1688	atiprimod	Stitch	1.453e-05	0.0001356	3	32	BAX,IL6,VEGFA
1689	neocuproine	CTD	1.453e-05	0.0001356	3	32	TNF,IL6,VEGFA
1690	palmitate	Stitch	1.522e-05	0.000142	6	367	BAX,TNF,BCL2,TTR,IL6,CXCL8
1691	dimethylarsinous acid	Stitch	1.597e-05	0.0001479	3	33	PRKCA,HBEGF,SMAD7
1692	n-hexane	CTD	1.597e-05	0.0001479	3	33	BAX,BCL2,IL6
1693	NO-ASA	Stitch	1.597e-05	0.0001479	3	33	BAX,IL6,VEGFA
1694	trimethylarsine oxide	CTD	1.597e-05	0.0001479	3	33	PRKCA,TNF,MAPK14
1695	allyl alcohol	CTD	1.597e-05	0.0001479	3	33	TGFB1,TNF,IL6
1696	triphenyltin	CTD	1.597e-05	0.0001479	3	33	BCL2,NOTCH1,TP53
1697	2-aminomethylbenzodioxane	Stitch	1.597e-05	0.0001479	3	33	ITGA5,MDM2,IL6
1698	INCB018424	CTD	1.597e-05	0.0001479	3	33	BAX,TNF,VEGFA
1699	Amino Acids	CTD	1.597e-05	0.0001479	3	33	BAX,BCL2,VEGFA
1700	Ketoprofen	CTD	1.597e-05	0.0001479	3	33	TNF,IL6,CXCL8
1701	L-alpha-aminooxy-beta-phenylpropionic acid	Stitch	1.597e-05	0.0001479	3	33	TNF,TTR,IL6
1702	benzoylcarbonyl-aspartyl-glutamyl-valyl-aspartyl-fluoromethyl ketone	CTD	1.597e-05	0.0001479	3	33	TGFB1,BAX,TP53
1703	Methadone	CTD	1.597e-05	0.0001479	3	33	BAX,TNF,IL6
1704	panobinostat	CTD	1.626e-05	0.0001506	10	1335	CDKN1A,BAX,PRKCA,BMP7,BCL2,OTX2,PDGFRA,TP53,EDNRB,SERPINF1
1705	Taxane	Stitch	1.632e-05	0.0001511	4	103	BAX,BCL2,TP53,VEGFA
1706	Trolox	Stitch	1.696e-05	0.0001566	4	104	BAX,TNF,BCL2,LOX
1707	adefovir dipivoxil	CTD	1.696e-05	0.0001566	4	104	CDKN1A,BAX,MDM2,TP53
1708	Ro 31-8830	Stitch	1.696e-05	0.0001566	4	104	TGFB1,PRKCA,ITGA5,EDNRB
1709	6,7-dimethoxy-2-(pyrrolidin-1-yl)-N-(5-(pyrrolidin-1-yl)pentyl)quinazolin-4-amine	CTD	1.696e-05	0.0001566	4	104	CDKN1A,NOTCH1,TP53,ACTA2
1710	D-myo-inositol-1,4,5-triphosphate	Stitch	1.725e-05	0.0001592	7	569	PRKCA,MAPK14,PDGFRA,HBEGF,KNG1,EDNRB,ACTA2
1711	Prostaglandin D2	CTD	1.749e-05	0.00016	3	34	TGFB1,TNF,IL6
1712	3-nitropropionic acid	CTD	1.749e-05	0.00016	3	34	BAX,TNF,BCL2
1713	bucillamine	Stitch	1.749e-05	0.00016	3	34	TNF,IL6,VEGFA
1714	ebrotidine	Stitch	1.749e-05	0.00016	3	34	ITGA5,PDGFRA,HBEGF
1715	bafilomycin A1	CTD	1.749e-05	0.00016	3	34	TNF,IL6,TP53
1716	Retinoids	CTD	1.749e-05	0.00016	3	34	CDKN1A,BAX,TP53
1717	coagulin-L	CTD	1.749e-05	0.00016	3	34	TNF,IL6,CXCL8
1718	oxymatrine	Stitch	1.749e-05	0.00016	3	34	TGFB1,BCL2,SMAD7
1719	N6-9	Stitch	1.749e-05	0.00016	3	34	CDKN1A,MDM2,TP53
1720	4-methyl-N1-(3-phenylpropyl)benzene-1,2-diamine	CTD	1.749e-05	0.00016	3	34	LTA,TNF,IL6
1721	AC1NSKHR	Stitch	1.749e-05	0.00016	3	34	PRKCA,MAPK14,CXCL8
1722	cadmium selenide	CTD	1.749e-05	0.00016	3	34	TGFB1,MAPK14,IL6
1723	AH 23848	CTD	1.749e-05	0.00016	3	34	BAX,TNF,BCL2
1724	oxindole	Stitch	1.749e-05	0.00016	3	34	MAPK14,PDGFRA,VEGFA
1725	Benzalkonium Compounds	CTD	1.749e-05	0.00016	3	34	MAPK14,IL6,CXCL8
1726	evodiamine	CTD	1.749e-05	0.00016	3	34	PRKCA,TNF,BCL2
1727	Pivanex	Stitch	1.749e-05	0.00016	3	34	CDKN1A,BAX,BCL2
1728	Superoxides	CTD	1.761e-05	0.0001607	4	105	TGFB1,EPO,PRKCA,TNF
1729	2-oyl	Stitch	1.761e-05	0.0001607	4	105	TNF,BCL2,IL6,TP53
1730	Peptide 78	Stitch	1.761e-05	0.0001607	4	105	TNF,IL6,CXCL8,VEGFA
1731	DNFB	Stitch	1.761e-05	0.0001607	4	105	LTA,TNF,MAPK14,IL6
1732	Acetic Acid	CTD	1.761e-05	0.0001607	4	105	TGFB1,MET,TNF,IL6
1733	Levodopa	CTD	1.828e-05	0.0001666	4	106	BAX,EPO,BCL2,TP53
1734	TO-901317	CTD	1.828e-05	0.0001666	4	106	TNF,TTR,IL6,CXCL8
1735	P-15	Stitch	1.837e-05	0.0001673	5	222	TGFB1,BAX,MDM2,TP53,SMAD7
1736	sevoflurane	CTD	1.837e-05	0.0001673	5	222	TGFB1,TNF,LOX,TP53,VEGFA
1737	eicosane	Stitch	1.897e-05	0.0001725	4	107	LTA,TNF,ITGA5,IL6
1738	potassium bromate	CTD	1.897e-05	0.0001725	4	107	CDKN1A,TNF,IL6,TP53
1739	methylene dimethanesulfonate	Stitch	1.897e-05	0.0001725	4	107	TNF,IL6,CXCL8,SERPINF1
1740	MDM2 inhibitor	Stitch	1.911e-05	0.0001731	3	35	BAX,MDM2,TP53
1741	asiatic acid	Stitch	1.911e-05	0.0001731	3	35	BAX,BCL2,TP53
1742	cobalt sulfate	CTD	1.911e-05	0.0001731	3	35	BAX,CXCL8,VEGFA
1743	Trifluoperazine	CTD	1.911e-05	0.0001731	3	35	BAX,BCL2,MAPK14
1744	AG957	Stitch	1.911e-05	0.0001731	3	35	MET,ITGA5,TP53
1745	imidacloprid	CTD	1.911e-05	0.0001731	3	35	CDKN1A,BAX,TNF
1746	Brefeldin A	CTD	1.911e-05	0.0001731	3	35	TNF,IL6,VEGFA
1747	WEB 2086	Stitch	1.968e-05	0.0001779	4	108	TGFB1,LTA,TNF,CXCL8
1748	zinc superoxide	Stitch	1.968e-05	0.0001779	4	108	EPO,TNF,TTR,LOX
1749	zoledronic acid	Stitch	1.968e-05	0.0001779	4	108	TNF,LOX,IL6,CXCL8
1750	NSC638615	Stitch	1.968e-05	0.0001779	4	108	CDKN1A,MDM2,TP53,SERPINF1
1751	Erythromycin Estolate	CTD	2.041e-05	0.0001843	4	109	BAX,BCL2,TTR,TP53
1752	DMSO	Stitch	2.041e-05	0.0001843	4	109	MAPK14,MDM2,TTR,TP53
1753	AC1L1FWN	Stitch	2.044e-05	0.0001845	5	227	CDKN1A,BAX,BCL2,TP53,VEGFA
1754	Mercury	CTD	2.062e-05	0.000186	7	585	BAX,PRKCA,TNF,BCL2,IL6,TP53,CXCL8
1755	propanil	Stitch	2.083e-05	0.0001867	3	36	TNF,HBEGF,IL6
1756	JTE-522	Stitch	2.083e-05	0.0001867	3	36	BAX,KNG1,VEGFA
1757	(+/-)-Huperzine A	Stitch	2.083e-05	0.0001867	3	36	BAX,PRKCA,LOX
1758	1ke5	Stitch	2.083e-05	0.0001867	3	36	LTA,TNF,IL6
1759	AC1L1KQK	Stitch	2.083e-05	0.0001867	3	36	PRKCA,TNF,MAPK14
1760	quercetin 3-O-glucuronide	CTD	2.083e-05	0.0001867	3	36	TNF,IL6,VEGFA
1761	lipoteichoic acid	CTD	2.083e-05	0.0001867	3	36	TNF,IL6,CXCL8
1762	BX471	Stitch	2.083e-05	0.0001867	3	36	TNF,IL6,VEGFA
1763	stearic acid	CTD	2.083e-05	0.0001867	3	36	TNF,IL6,CXCL8
1764	Vitamin K	CTD	2.083e-05	0.0001867	3	36	TNF,IL6,ACTA2
1765	Fk 565	Stitch	2.083e-05	0.0001867	3	36	TNF,IL6,CXCL8
1766	paeony root	Stitch	2.083e-05	0.0001867	3	36	TGFB1,BAX,IL6
1767	CAS 81-11-8	Stitch	2.116e-05	0.0001868	4	110	TNF,HBEGF,TP53,CNR2
1768	AC1LCVPZ	Stitch	2.116e-05	0.0001868	4	110	TGFB1,TNF,TTR,ACTA2
1769	Naproxen	CTD	2.116e-05	0.0001868	4	110	TGFB1,TNF,IL6,VEGFA
1770	Clozapine	CTD	2.145e-05	0.0001868	6	390	BAX,TNF,BCL2,MAPK14,TTR,TP53
1771	lei gong teng	CTD	2.146e-05	0.0001868	2	5	TGFB1,TNF
1772	R 121919	CTD	2.146e-05	0.0001868	2	5	TNF,IL6
1773	Ytterbium	CTD	2.146e-05	0.0001868	2	5	BAX,BCL2
1774	salicylsalicylic acid	CTD	2.146e-05	0.0001868	2	5	IL6,VEGFA
1775	N-succinimidyl N-methylcarbamate	Stitch	2.146e-05	0.0001868	2	5	IL6,CXCL8
1776	TRK-710	Stitch	2.146e-05	0.0001868	2	5	IL6,CXCL8
1777	chelidonine	CTD	2.146e-05	0.0001868	2	5	BAX,BCL2
1778	AC1MWPG7	Stitch	2.146e-05	0.0001868	2	5	TNF,CXCL8
1779	urushiol	CTD	2.146e-05	0.0001868	2	5	CXCL8,VEGFA
1780	2-aziridin-1-yl-3-((2-((2-(3-aziridin-1-yl-1,4-dioxo-1,4-dihydronaphthalen-2-yl)thio)ethoxy)ethyl)thio)naphthoquinone	CTD	2.146e-05	0.0001868	2	5	CDKN1A,TP53
1781	tyrphostin AG825	CTD	2.146e-05	0.0001868	2	5	CDKN1A,TP53
1782	alpha-damascone	CTD	2.146e-05	0.0001868	2	5	TNF,CXCL8
1783	2-methyl-5-HT	CTD	2.146e-05	0.0001868	2	5	IL6,CXCL8
1784	ar-turmerone	CTD	2.146e-05	0.0001868	2	5	BAX,TP53
1785	bromotetrandrine	CTD	2.146e-05	0.0001868	2	5	BAX,BCL2
1786	gamisopoonghwanghyul-tang	CTD	2.146e-05	0.0001868	2	5	TNF,IL6
1787	F 121	Stitch	2.146e-05	0.0001868	2	5	TNF,IL6
1788	Huangqin-Tang	CTD	2.146e-05	0.0001868	2	5	TNF,IL6
1789	glycyl-histidyl-lysine	CTD	2.146e-05	0.0001868	2	5	TNF,IL6
1790	Cefotaxime	CTD	2.146e-05	0.0001868	2	5	BAX,TP53
1791	10-hydroxycamptothecin	CTD	2.146e-05	0.0001868	2	5	BCL2,MDM2
1792	heminordihydroguaiaretic acid	CTD	2.146e-05	0.0001868	2	5	BAX,TP53
1793	allyl methyl disulfide	CTD	2.146e-05	0.0001868	2	5	TNF,IL6
1794	SPL-334	CTD	2.146e-05	0.0001868	2	5	TGFB1,IL6
1795	10-decarbamoylmitomycin C	CTD	2.146e-05	0.0001868	2	5	CDKN1A,TP53
1796	Carbadox	CTD	2.146e-05	0.0001868	2	5	CDKN1A,MDM2
1797	tariquidar	CTD	2.146e-05	0.0001868	2	5	BAX,BCL2
1798	FK009	Stitch	2.146e-05	0.0001868	2	5	BAX,TP53
1799	dimethyl mercaptosuccinate	CTD	2.146e-05	0.0001868	2	5	TGFB1,ACTA2
1800	allyl chloride	CTD	2.146e-05	0.0001868	2	5	BAX,BCL2
1801	Gold Sodium Thiosulfate	CTD	2.146e-05	0.0001868	2	5	IL6,CXCL8
1802	Naphthyridines	CTD	2.146e-05	0.0001868	2	5	TNF,MAPK14
1803	6-codeinone	CTD	2.146e-05	0.0001868	2	5	BAX,BCL2
1804	4-(4-(4-chloro-phenyl)thiazol-2-ylamino)phenol	CTD	2.146e-05	0.0001868	2	5	TNF,VEGFA
1805	lipophosphonoglycan	CTD	2.146e-05	0.0001868	2	5	TNF,IL6
1806	1,5-dihydroxyisoquinoline	CTD	2.146e-05	0.0001868	2	5	BCL2,EDNRB
1807	Aminopropionitrile	CTD	2.146e-05	0.0001868	2	5	BCL2,LOX
1808	MRS 1845	CTD	2.146e-05	0.0001868	2	5	BAX,BCL2
1809	pinitol	CTD	2.146e-05	0.0001868	2	5	TNF,IL6
1810	Poly A-U	CTD	2.146e-05	0.0001868	2	5	TNF,IL6
1811	2,3-dimercaptosuccinic acid monocyclohexyl ester	CTD	2.146e-05	0.0001868	2	5	BAX,BCL2
1812	3-hydrogenkwadaphnin	CTD	2.146e-05	0.0001868	2	5	PRKCA,BCL2
1813	BDPT	Stitch	2.146e-05	0.0001868	2	5	IL6,CXCL8
1814	NPCB	Stitch	2.146e-05	0.0001868	2	5	MDM2,TP53
1815	cavidine	CTD	2.146e-05	0.0001868	2	5	TNF,IL6
1816	Nicoline	Stitch	2.146e-05	0.0001868	2	5	TTR,IL6
1817	vasoactive intestinal peptide, 4-chloro-Phe(6)-Leu(17)-	CTD	2.146e-05	0.0001868	2	5	TGFB1,VEGFA
1818	Hydrogels	CTD	2.146e-05	0.0001868	2	5	BAX,BCL2
1819	septilin	CTD	2.146e-05	0.0001868	2	5	TNF,IL6
1820	avobenzone	CTD	2.146e-05	0.0001868	2	5	CXCL8,VEGFA
1821	cloricromen	CTD	2.146e-05	0.0001868	2	5	TNF,VEGFA
1822	bis((2-oxindol-3-ylimino)-2-(2-aminoethyl)pyridine-N,N')copper(II)	CTD	2.146e-05	0.0001868	2	5	MAPK14,TP53
1823	cajanol	CTD	2.146e-05	0.0001868	2	5	BAX,BCL2
1824	phyllanthusiin C	Stitch	2.146e-05	0.0001868	2	5	BAX,TP53
1825	diethylnitrosamine	Stitch	2.192e-05	0.0001906	4	111	TGFB1,CDKN1A,MET,TP53
1826	bexarotene	Stitch	2.192e-05	0.0001906	4	111	BAX,IGFBP6,KNG1,TP53
1827	Polyethylene Glycols	CTD	2.223e-05	0.0001932	5	231	BAX,BCL2,IL6,CXCL8,SERPINF1
1828	6-isopropoxy-9-oxoxanthene-2-carboxylic acid	CTD	2.264e-05	0.0001964	3	37	BAX,BCL2,CXCL8
1829	allyl isothiocyanate	CTD	2.264e-05	0.0001964	3	37	CDKN1A,TNF,ACTA2
1830	Bromodeoxyuridine	CTD	2.264e-05	0.0001964	3	37	CDKN1A,BAX,ITGA5
1831	2-propynylamine	Stitch	2.264e-05	0.0001964	3	37	BAX,PRKCA,BCL2
1832	hydroxyhydroquinone	CTD	2.271e-05	0.0001969	4	112	TNF,IL6,CXCL8,SERPINF1
1833	carbon monoxide	Stitch	2.317e-05	0.0002008	5	233	EPO,PRKCA,TNF,MAPK14,VEGFA
1834	rofecoxib	CTD	2.352e-05	0.0002037	4	113	TNF,IL6,EDNRB,CXCL8
1835	anti-BaPDE	Stitch	2.365e-05	0.0002047	5	234	CDKN1A,MAPK14,MDM2,IL6,TP53
1836	aldosterone	Stitch	2.37e-05	0.0002051	6	397	PRKCA,HBEGF,IL6,KNG1,EDNRB,CXCL8
1837	Cytarabine	CTD	2.374e-05	0.0002053	7	598	CDKN1A,BAX,TNF,BCL2,LOX,IL6,TP53
1838	sodium arsenate	CTD	2.422e-05	0.0002094	11	1720	TGFB1,BAX,MET,TNF,BCL2,ITGA5,MDM2,PDGFRA,LOX,TP53,ACTA2
1839	2-tert-butylhydroquinone	CTD	2.435e-05	0.0002102	4	114	BAX,TNF,BCL2,IL6
1840	nimesulide	Stitch	2.435e-05	0.0002102	4	114	CDKN1A,TNF,LOX,IL6
1841	Isoniazid	CTD	2.435e-05	0.0002102	4	114	BAX,TNF,BCL2,IL6
1842	Cytosar-U	Stitch	2.438e-05	0.0002103	6	399	BAX,PRKCA,BCL2,IL6,TP53,VEGFA
1843	eupatilin	Stitch	2.456e-05	0.0002112	3	38	BAX,TP53,CXCL8
1844	Dichlororibofuranosylbenzimidazole	CTD	2.456e-05	0.0002112	3	38	CDKN1A,TNF,IL6
1845	alternariol	CTD	2.456e-05	0.0002112	3	38	TNF,IL6,TP53
1846	S-ethyl glutathione	CTD	2.456e-05	0.0002112	3	38	TNF,LOX,TP53
1847	arsenic trichloride	CTD	2.456e-05	0.0002112	3	38	IL6,TP53,VEGFA
1848	aloe-emodin	Stitch	2.456e-05	0.0002112	3	38	BAX,PRKCA,TP53
1849	Piroxicam	CTD	2.504e-05	0.0002152	7	603	CDKN1A,MET,TNF,IL6,TP53,CXCL8,VEGFA
1850	AC1L1G3W	Stitch	2.514e-05	0.000216	5	237	LTA,TNF,BCL2,TTR,TP53
1851	resiquimod	Stitch	2.52e-05	0.0002163	4	115	TNF,BCL2,IL6,CXCL8
1852	Pentobarbital	CTD	2.52e-05	0.0002163	4	115	CDKN1A,TNF,BCL2,IL6
1853	perfluoro-n-undecanoic acid	CTD	2.543e-05	0.0002182	6	402	CDKN1A,BCL2,MDM2,KNG1,EDNRB,CXCL8
1854	Rgd Peptide	Stitch	2.618e-05	0.0002245	5	239	TGFB1,BCL2,ITGA5,CXCL8,VEGFA
1855	Leukotriene B4	CTD	2.658e-05	0.0002271	3	39	BAX,CXCL8,ACTA2
1856	MnTMPyP	Stitch	2.658e-05	0.0002271	3	39	BAX,MAPK14,IL6
1857	MDPC	Stitch	2.658e-05	0.0002271	3	39	TGFB1,SMAD7,VEGFA
1858	DB04623	Stitch	2.658e-05	0.0002271	3	39	TNF,IL6,CXCL8
1859	Methylmethacrylate	CTD	2.658e-05	0.0002271	3	39	TNF,IL6,CXCL8
1860	rhein	Stitch	2.658e-05	0.0002271	3	39	TGFB1,CDKN1A,TP53
1861	16-hydroxycleroda-3,13(14)-dien-15,16-olide	CTD	2.658e-05	0.0002271	3	39	CDKN1A,BCL2,TP53
1862	AC1L1ESQ	Stitch	2.697e-05	0.0002304	4	117	TGFB1,TNF,HBEGF,VEGFA
1863	theophylline	Stitch	2.724e-05	0.0002324	5	241	TGFB1,EPO,TNF,BCL2,IL6
1864	mitomycin C	Stitch	2.724e-05	0.0002324	5	241	CDKN1A,BAX,TNF,TP53,CXCL8
1865	TXB2 (thromboxane B2	Stitch	2.789e-05	0.0002376	4	118	TGFB1,TNF,IL6,CXCL8
1866	AC1LCVTP	Stitch	2.789e-05	0.0002376	4	118	TNF,IGFBP6,TP53,VEGFA
1867	Pb m	Stitch	2.789e-05	0.0002376	4	118	TNF,IL6,CXCL8,ACTA2
1868	D-triiodothyronine	Stitch	2.801e-05	0.0002386	6	409	BAX,EPO,PRKCA,BCL2,TTR,ACTA2
1869	Grape Seed Proanthocyanidins	CTD	2.809e-05	0.0002391	8	853	TGFB1,CDKN1A,BAX,TNF,BCL2,IL6,TP53,ACTA2
1870	quinacrine	Stitch	2.834e-05	0.0002411	5	243	PRKCA,TNF,HBEGF,TP53,ACTA2
1871	3,4-dihydroxyphenylethanol	CTD	2.871e-05	0.0002431	3	40	TNF,BCL2,IL6
1872	Go6983	Stitch	2.871e-05	0.0002431	3	40	BAX,PRKCA,MAPK14
1873	PAN copolymer	Stitch	2.871e-05	0.0002431	3	40	EPO,TNF,IL6
1874	10-hydroxycamptothecin	Stitch	2.871e-05	0.0002431	3	40	BAX,BCL2,TP53
1875	25-hydroxycholesterol	CTD	2.871e-05	0.0002431	3	40	IL6,CXCL8,ACTA2
1876	Antigens, Dermatophagoides	CTD	2.871e-05	0.0002431	3	40	TGFB1,TNF,CXCL8
1877	DB04790	Stitch	2.871e-05	0.0002431	3	40	TNF,MAPK14,ITGA5
1878	LAQ824	CTD	2.871e-05	0.0002431	3	40	CDKN1A,BAX,BCL2
1879	Lc 6	Stitch	2.871e-05	0.0002431	3	40	MET,PDGFRA,VEGFA
1880	NiCl2	Stitch	2.883e-05	0.0002439	4	119	MAPK14,IL6,CXCL8,VEGFA
1881	4',6-diamidino-2-phenylindole	Stitch	2.883e-05	0.0002439	4	119	BAX,BCL2,MDM2,TP53
1882	Scopolamine Hydrobromide	CTD	2.979e-05	0.000252	4	120	BAX,TNF,BCL2,IL6
1883	nifedipine	Stitch	3.039e-05	0.0002569	6	415	PRKCA,TNF,BCL2,TP53,EDNRB,VEGFA
1884	Flavonoids	CTD	3.05e-05	0.0002577	9	1135	TGFB1,CDKN1A,BAX,LTA,TNF,BCL2,IL6,TP53,SMAD7
1885	2,4,5,2',5'-pentachlorobiphenyl	CTD	3.092e-05	0.0002602	10	1438	CDKN1A,BAX,LTA,TNF,BCL2,MDM2,PDGFRA,TTR,IL6,TP53
1886	7-hydroxystaurosporine	CTD	3.094e-05	0.0002602	3	41	PRKCA,BCL2,TP53
1887	salvin	CTD	3.094e-05	0.0002602	3	41	BAX,TNF,BCL2
1888	Dantrolene	CTD	3.094e-05	0.0002602	3	41	TNF,BCL2,IL6
1889	cadmium telluride	CTD	3.094e-05	0.0002602	3	41	BAX,BCL2,TP53
1890	Rosuvastatin Calcium	CTD	3.094e-05	0.0002602	3	41	TGFB1,TNF,BCL2
1891	acyclic retinoid	Stitch	3.094e-05	0.0002602	3	41	CDKN1A,BAX,HBEGF
1892	AC1L1BW9	Stitch	3.094e-05	0.0002602	3	41	BAX,PRKCA,VEGFA
1893	ferric chloride	CTD	3.094e-05	0.0002602	3	41	TNF,IL6,CXCL8
1894	sivelestat	Stitch	3.094e-05	0.0002602	3	41	TNF,IL6,CXCL8
1895	Fenofibrate	CTD	3.116e-05	0.0002609	7	624	TGFB1,CDKN1A,TNF,BCL2,MDM2,IL6,TP53
1896	NaBu	Stitch	3.179e-05	0.0002609	4	122	CDKN1A,BAX,BCL2,MAPK14
1897	brazilein	Stitch	3.217e-05	0.0002609	2	6	TNF,IL6
1898	2-quinoxaline-carboxamide-N-adamantan-1-yl	CTD	3.217e-05	0.0002609	2	6	TNF,ACTA2
1899	ginkgetin	CTD	3.217e-05	0.0002609	2	6	BAX,BCL2
1900	dideoxypetrosynol A	CTD	3.217e-05	0.0002609	2	6	BAX,BCL2
1901	cephaelin	CTD	3.217e-05	0.0002609	2	6	CXCL8,VEGFA
1902	neominophagen C	Stitch	3.217e-05	0.0002609	2	6	BAX,TNF
1903	Glycine Agents	CTD	3.217e-05	0.0002609	2	6	TGFB1,ACTA2
1904	phenylacetaldehyde	CTD	3.217e-05	0.0002609	2	6	TNF,CXCL8
1905	Digitoxigenin	CTD	3.217e-05	0.0002609	2	6	CXCL8,VEGFA
1906	Digoxigenin	CTD	3.217e-05	0.0002609	2	6	CXCL8,VEGFA
1907	N(6)-benzoyl-cyclic AMP	CTD	3.217e-05	0.0002609	2	6	CXCL8,ACTA2
1908	CAY 10499	CTD	3.217e-05	0.0002609	2	6	IL6,CXCL8
1909	Dendroaspis natriuretic peptide	CTD	3.217e-05	0.0002609	2	6	BAX,BCL2
1910	sangre de grado	CTD	3.217e-05	0.0002609	2	6	TNF,IL6
1911	N-bromotaurine	CTD	3.217e-05	0.0002609	2	6	TNF,IL6
1912	glycoursodeoxycholic acid	CTD	3.217e-05	0.0002609	2	6	BAX,TP53
1913	methyl(acetoxymethyl)nitrosamine	CTD	3.217e-05	0.0002609	2	6	MAPK14,CXCL8
1914	AC1O5PIZ	Stitch	3.217e-05	0.0002609	2	6	TNF,LOX
1915	N-chlorotaurine	CTD	3.217e-05	0.0002609	2	6	TNF,IL6
1916	alliin	CTD	3.217e-05	0.0002609	2	6	TP53,VEGFA
1917	Strophanthins	CTD	3.217e-05	0.0002609	2	6	CXCL8,VEGFA
1918	lanatoside C	CTD	3.217e-05	0.0002609	2	6	CXCL8,VEGFA
1919	tingenin B	CTD	3.217e-05	0.0002609	2	6	BAX,BCL2
1920	zinc nitrate	CTD	3.217e-05	0.0002609	2	6	TNF,IL6
1921	Cetylpyridinium	CTD	3.217e-05	0.0002609	2	6	TNF,CXCL8
1922	NPLC 0393	CTD	3.217e-05	0.0002609	2	6	TGFB1,ACTA2
1923	brassinin	CTD	3.217e-05	0.0002609	2	6	BAX,BCL2
1924	Terazosin	CTD	3.217e-05	0.0002609	2	6	BAX,BCL2
1925	Selenium Oxides	CTD	3.217e-05	0.0002609	2	6	BCL2,TP53
1926	vicanicin	CTD	3.217e-05	0.0002609	2	6	BAX,BCL2
1927	Cannabinol	CTD	3.217e-05	0.0002609	2	6	TNF,IL6
1928	thiosulfinic acids	CTD	3.217e-05	0.0002609	2	6	BAX,BCL2
1929	arvelexin	CTD	3.217e-05	0.0002609	2	6	TNF,IL6
1930	4-((4-hydroxyphenylimino)methylbenzene-1,2-diol	CTD	3.217e-05	0.0002609	2	6	CDKN1A,TP53
1931	Coumaric Acids	CTD	3.217e-05	0.0002609	2	6	BAX,BCL2
1932	aflatoxin B2	CTD	3.217e-05	0.0002609	2	6	TNF,IL6
1933	piperlonguminine	CTD	3.217e-05	0.0002609	2	6	CDKN1A,TP53
1934	gigantol	CTD	3.217e-05	0.0002609	2	6	TNF,IL6
1935	pramanicin	CTD	3.217e-05	0.0002609	2	6	BAX,BCL2
1936	trimethylenediamine	CTD	3.217e-05	0.0002609	2	6	CDKN1A,TP53
1937	Epothilones	CTD	3.217e-05	0.0002609	2	6	BAX,BCL2
1938	2'-cyano-2'-deoxyarabinofuranosylcytosine	CTD	3.217e-05	0.0002609	2	6	CDKN1A,TP53
1939	Haq iodide	Stitch	3.217e-05	0.0002609	2	6	TNF,TP53
1940	mansonone E	Stitch	3.217e-05	0.0002609	2	6	BAX,BCL2
1941	2-amino-5,6-dihydro-6-methyl-4H-1,3-thiazine	CTD	3.217e-05	0.0002609	2	6	BAX,TNF
1942	protolichesterinic acid	CTD	3.217e-05	0.0002609	2	6	BAX,BCL2
1943	ambrisentan	CTD	3.217e-05	0.0002609	2	6	TNF,IL6
1944	atheronal-A	CTD	3.217e-05	0.0002609	2	6	IL6,CXCL8
1945	grifolin	CTD	3.217e-05	0.0002609	2	6	BAX,BCL2
1946	styryl sulfone	Stitch	3.217e-05	0.0002609	2	6	MDM2,TP53
1947	N,N-di-n-hexyl-2-(4-fluorophenyl)indole-3-acetamide	CTD	3.217e-05	0.0002609	2	6	BAX,BCL2
1948	tributylhexadecylphosphonium bromide	CTD	3.217e-05	0.0002609	2	6	TNF,IL6
1949	sodium boranocarbonate	CTD	3.217e-05	0.0002609	2	6	TNF,IL6
1950	indole-5-carboxamide	CTD	3.217e-05	0.0002609	2	6	MAPK14,IL6
1951	tolyltriazole	Stitch	3.217e-05	0.0002609	2	6	LTA,MAPK14
1952	Ethylmercuric Chloride	CTD	3.217e-05	0.0002609	2	6	TNF,CXCL8
1953	Minerals	CTD	3.217e-05	0.0002609	2	6	TNF,IL6
1954	4-(4-bromophenyl)-2,3-dihydro-N,3-bis(3,4,5-trimethoxyphenyl)-2-oxoidmi-dazole-1-carboxamide	CTD	3.217e-05	0.0002609	2	6	BAX,BCL2
1955	silybin-phytosome	CTD	3.217e-05	0.0002609	2	6	TGFB1,ACTA2
1956	KB R7785	CTD	3.217e-05	0.0002609	2	6	HBEGF,CXCL8
1957	5-amino-7-(2-phenylethyl)-2-(2-furyl)pyrazolo(4,3-e)-1,2,4-triazolo(1,5-c)pyrimidine	CTD	3.217e-05	0.0002609	2	6	TNF,VEGFA
1958	toosendanin	CTD	3.217e-05	0.0002609	2	6	BAX,BCL2
1959	2-(6-((3-(4-(diphenylmethoxy)piperidino)propyl)amino)imidazo(1,2-b)pyridazin-2-yl)-2-methylpropionic acid	CTD	3.217e-05	0.0002609	2	6	TNF,CXCL8
1960	dehydrocostus lactone	CTD	3.217e-05	0.0002609	2	6	TNF,IL6
1961	chikusetsusaponin V	CTD	3.217e-05	0.0002609	2	6	BAX,BCL2
1962	tirapazamine	CTD	3.217e-05	0.0002609	2	6	CDKN1A,TP53
1963	putranjivain A	CTD	3.217e-05	0.0002609	2	6	TNF,IL6
1964	NSC5042	Stitch	3.217e-05	0.0002609	2	6	IL6,CXCL8
1965	N-(2-hydroxypropyl)methacrylamide co-polymer-doxorubicin conjugate	CTD	3.217e-05	0.0002609	2	6	BAX,BCL2
1966	Shiga Toxin 1	CTD	3.217e-05	0.0002609	2	6	TNF,CXCL8
1967	CIGB-552 peptide	CTD	3.217e-05	0.0002609	2	6	BAX,BCL2
1968	alborixin	CTD	3.217e-05	0.0002609	2	6	BAX,BCL2
1969	butane-2,3-dione thiosemicarbazone oxime	CTD	3.217e-05	0.0002609	2	6	TNF,IL6
1970	tetralin	CTD	3.217e-05	0.0002609	2	6	TNF,IL6
1971	UTP-NA	Stitch	3.25e-05	0.0002635	6	420	BAX,PRKCA,BCL2,MAPK14,IL6,TP53
1972	8-isoprostaglandin E1	Stitch	3.308e-05	0.0002681	5	251	TGFB1,TNF,IL6,CXCL8,VEGFA
1973	AC1NDNVX	Stitch	3.329e-05	0.000269	3	42	EPO,TNF,VEGFA
1974	Fullerenes	CTD	3.329e-05	0.000269	3	42	TGFB1,MAPK14,IL6
1975	Glycyrrhizic Acid	CTD	3.329e-05	0.000269	3	42	TGFB1,TNF,IL6
1976	Halothane	CTD	3.329e-05	0.000269	3	42	TNF,MAPK14,IL6
1977	myrtucommulone A	CTD	3.329e-05	0.000269	3	42	TNF,BCL2,TP53
1978	Peptidoglycan	CTD	3.329e-05	0.000269	3	42	TNF,IL6,CXCL8
1979	casticin	CTD	3.372e-05	0.0002723	5	252	CDKN1A,BAX,BCL2,IL6,VEGFA
1980	kojic acid	CTD	3.382e-05	0.000273	6	423	TGFB1,CDKN1A,TNF,MDM2,IL6,TP53
1981	francium;germanium	Stitch	3.388e-05	0.0002734	4	124	LTA,TNF,IL6,CXCL8
1982	Polychlorinated Biphenyls	CTD	3.414e-05	0.0002753	7	633	TGFB1,CDKN1A,PRKCA,TNF,TTR,IL6,TP53
1983	Demecolcine	CTD	3.452e-05	0.0002783	8	878	CDKN1A,LTA,TNF,MDM2,IL6,CXCL8,ACTA2,VEGFA
1984	mimosine	Stitch	3.496e-05	0.0002816	4	125	CDKN1A,IGFBP6,IL6,TP53
1985	iodine	Stitch	3.496e-05	0.0002816	4	125	TNF,TTR,CNR2,CXCL8
1986	phenolate	Stitch	3.501e-05	0.0002819	5	254	LTA,TNF,MAPK14,IL6,CXCL8
1987	AC1L1GFH	Stitch	3.575e-05	0.0002868	3	43	IL6,CXCL8,VEGFA
1988	12-HPETE	Stitch	3.575e-05	0.0002868	3	43	MAPK14,LOX,CNR2
1989	Chondroitin Sulfates	CTD	3.575e-05	0.0002868	3	43	TNF,HBEGF,VEGFA
1990	SC 560	CTD	3.575e-05	0.0002868	3	43	TNF,BCL2,IL6
1991	Zm241385	Stitch	3.575e-05	0.0002868	3	43	BAX,TNF,VEGFA
1992	3beta-hydroxy-5-spirostene	Stitch	3.575e-05	0.0002868	3	43	TNF,MAPK14,VEGFA
1993	Malondialdehyde	CTD	3.575e-05	0.0002868	3	43	EPO,TNF,ACTA2
1994	1c88	Stitch	3.607e-05	0.0002893	4	126	LTA,TNF,MAPK14,IL6
1995	Oxazolone	CTD	3.635e-05	0.0002914	5	256	TNF,IGFBP6,IL6,CXCL8,VEGFA
1996	Azathioprine	CTD	3.698e-05	0.0002963	7	641	TGFB1,CDKN1A,MET,TNF,IL6,TP53,CXCL8
1997	Cholic Acids	CTD	3.72e-05	0.000298	4	127	MET,PRKCA,KNG1,EDNRB
1998	zoledronic acid	CTD	3.756e-05	0.0003007	10	1471	TGFB1,CDKN1A,BAX,TNF,BCL2,PDGFRA,IL6,TP53,CXCL8,VEGFA
[truncated: 5,714 more rows]

## Sheet: All PVR Genes
Table 1
Symbol	Org_name	GeneID	Aliases	description	OMIM
TNF	Homo sapiens	7124	DIF-alpha, TNFA, TNFSF2, TNLG1F, TNF	tumor necrosis factor	191160
VEGFA	Homo sapiens	7422	MVCD1, VEGF, VPF	vascular endothelial growth factor A	192240
TGFB1	Homo sapiens	7040	CED, DPD1, IBDIMDE, LAP, TGF-beta1, TGFB, TGFbeta	transforming growth factor beta 1	190180
MDM2	Homo sapiens	4193	ACTFS, HDMX, LSKB, hdm2	MDM2 proto-oncogene	164785
TP53	Homo sapiens	7157	BCC7, BMFS5, LFS1, P53, TRP53	tumor protein p53	191170
IL6	Homo sapiens	3569	BSF-2, BSF2, CDF, HGF, HSF, IFN-beta-2, IFNB2, IL-6	interleukin 6	147620
Cnr2	Mus musculus	12802	CB-2, CB2, CB2-, CB2-R	cannabinoid receptor 2 (macrophage)
KNG1	Homo sapiens	3827	BDK, BK, HMWK, KNG	kininogen 1	612358
IGFBP6	Homo sapiens	3489	IBP6	insulin like growth factor binding protein 6	146735
CXCL8	Homo sapiens	3576	GCP-1, GCP1, IL8, LECT, LUCT, LYNAP, MDNCF, MONAP, NAF, NAP-1, NAP1, SCYB8	C-X-C motif chemokine ligand 8	146930
BCL2	Homo sapiens	596	Bcl-2, PPP1R50	BCL2 apoptosis regulator	151430
CDKN1A	Homo sapiens	1026	CAP20, CDKN1, CIP1, MDA-6, P21, SDI1, WAF1, p21CIP1	cyclin dependent kinase inhibitor 1A	116899
NOTCH1	Homo sapiens	4851	AOS5, AOVD1, TAN1, hN1	notch receptor 1	190198
MET	Homo sapiens	4233	AUTS9, DFNB97, HGFR, RCCP2, c-Met	MET proto-oncogene, receptor tyrosine kinase	164860
MAPK14	Homo sapiens	1432	CSBP, CSBP1, CSBP2, CSPB1, EXIP, Mxi2, PRKM14, PRKM15, RK, SAPK2A, p38, p38ALPHA	mitogen-activated protein kinase 14	600289
Notch1	Mus musculus	18128	9930111A19Rik, Mi, Mis6, N, N1, Ta, Tan1, lin, lin-12	notch 1
BAX	Homo sapiens	581	BCL2L4	BCL2 associated X, apoptosis regulator	600040
TTR	Homo sapiens	7276	ATTR, CTS, CTS1, HEL111, HsT2651, PALB, TBPA, TTN	transthyretin	176300
EPO	Homo sapiens	2056	DBAL, ECYT5, EP, MVCD2	erythropoietin	133170
PDGFRA	Homo sapiens	5156	CD140A, PDGFR-2, PDGFR2	platelet derived growth factor receptor alpha	173490
LTA	Homo sapiens	4049	LT, TNFB, TNFSF1, TNLG1E	lymphotoxin alpha	153440
SERPINF1	Homo sapiens	5176	EPC-1, OI12, OI6, PEDF, PIG35	serpin family F member 1	172860
ITGA5	Homo sapiens	3678	CD49e, FNRA, VLA-5, VLA5A	integrin subunit alpha 5	135620
Prkca	Mus musculus	18750	AI875142, Pk, Pkca	protein kinase C, alpha
SMAD7	Homo sapiens	4092	CRCS3, MADH7, MADH8	SMAD family member 7	602932
BMP7	Homo sapiens	655	OP-1	bone morphogenetic protein 7	112267
LOX	Homo sapiens	4015	AAT10	lysyl oxidase	153455
EDNRB	Homo sapiens	1910	ABCDS, ET-B, ET-BR, ETB, ETB1, ETBR, ETRB, HSCR, HSCR2, WS4A	endothelin receptor type B	131244
MIR124-1	Homo sapiens	406907	MIR124A, MIR124A1, MIRN124-1, MIRN124A1, mir-124-1	microRNA 124-1	609327
HBEGF	Homo sapiens	1839	DTR, DTS, DTSF, HEGFL	heparin binding EGF like growth factor	126150
ACTA2	Homo sapiens	59	ACTSA	actin alpha 2, smooth muscle	102620
MIR182	Homo sapiens	406958	MIRN182, miRNA182, mir-182	microRNA 182	611607
Ednrb	Mus musculus	13618	ET-B, ET-BR, ETR-, ETR-b, ETb, Sox10, Sox10m1	endothelin receptor type B
C4B	Homo sapiens	721	C4B112, C4B2, C4B3, C4B5, C4BD, C4B_2, C4F, CH, CO4, CPAMD3, C4B	complement C4B (Chido blood group)	120820
OTX2	Homo sapiens	5015	CPHD6, MCOPS5	orthodenticle homeobox 2	600037
RHOG	Homo sapiens	391	ARHG	ras homolog family member G	179505
