# Supplementary material for: Using Advanced Bioinformatics Tools to Identify Novel Therapeutic Candidates for Proliferative Vitreoretinopathy
Source: Transl Vis Sci Technol. 2023 May 16;12(5):19. doi: 10.1167/tvst.12.5.19 (PMC10198286; doi:10.1167/tvst.12.5.19)
Supplement: Supplement 2 [file tvst-12-5-19_s002.xlsx]

## Sheet: Sheet 2
Table 2
Unfiltered	Filtered	Name	Source	p-value	q-value FDR B&H	Hit Count in Query List	Hit in Query List
8	1	U 0126	CTD	5.116e-19	1.111e-15	16	TGFB1,CDKN1A,BAX,TNF,BCL2,MAPK14,MDM2,HBEGF,IL6,KNG1,NOTCH1,TP53,EDNRB,CXCL8,ACTA2,VEGFA
10	2	Heparin	CTD	8.534e-19	1.483e-15	12	TGFB1,CDKN1A,BAX,MET,TNF,BCL2,PDGFRA,IL6,TP53,CXCL8,ACTA2,VEGFA
11	3	Simvastatin	CTD	9.758e-19	1.541e-15	17	TGFB1,CDKN1A,BAX,EPO,TNF,BCL2,MAPK14,MDM2,IGFBP6,PDGFRA,LOX,IL6,NOTCH1,TP53,CXCL8,ACTA2,VEGFA
12	4	Cobalt	CTD	1.206e-18	1.747e-15	14	TGFB1,CDKN1A,BAX,EPO,MET,LTA,TNF,BCL2,MDM2,IGFBP6,IL6,TP53,CXCL8,VEGFA
16	5	SB 203580	CTD	3.009e-18	3.267e-15	15	TGFB1,CDKN1A,BAX,BMP7,TNF,BCL2,MAPK14,HBEGF,IL6,NOTCH1,TP53,EDNRB,CXCL8,ACTA2,VEGFA
20	6	Aspirin	CTD	1.299e-17	1.129e-14	17	TGFB1,CDKN1A,BAX,RHOG,LTA,TNF,BCL2,MAPK14,ITGA5,MDM2,HBEGF,IL6,KNG1,TP53,EDNRB,CXCL8,VEGFA
24	7	Curcumin	CTD	2.032e-17	1.471e-14	18	TGFB1,CDKN1A,BAX,EPO,PRKCA,LTA,C4B,TNF,BCL2,MAPK14,MDM2,LOX,IL6,NOTCH1,TP53,CXCL8,ACTA2,VEGFA
26	8	Enalapril	CTD	3.697e-17	2.47e-14	11	TGFB1,BAX,EPO,PRKCA,TNF,BCL2,IL6,KNG1,ACTA2,SMAD7,VEGFA
27	9	Luteolin	CTD	4.03e-17	2.593e-14	11	CDKN1A,BAX,TNF,BCL2,MDM2,HBEGF,IL6,TP53,CXCL8,ACTA2,VEGFA
29	10	carvedilol	CTD	5.648e-17	3.383e-14	11	TGFB1,BAX,PRKCA,TNF,BCL2,MAPK14,LOX,HBEGF,IL6,TP53,ACTA2
31	11	Capsaicin	CTD	9.171e-17	5.14e-14	15	TGFB1,CDKN1A,BAX,PRKCA,TNF,BCL2,MAPK14,ITGA5,MDM2,HBEGF,IL6,KNG1,TP53,CXCL8,VEGFA
33	12	SB203580	Stitch	1.131e-16	5.955e-14	17	TGFB1,CDKN1A,BAX,RHOG,MET,PRKCA,LTA,TNF,BCL2,MAPK14,HBEGF,IL6,TP53,CXCL8,ACTA2,SMAD7,VEGFA
35	13	Gallic Acid	CTD	1.433e-16	7.113e-14	10	TGFB1,CDKN1A,BAX,PRKCA,TNF,BCL2,IL6,TP53,CXCL8,VEGFA
37	14	Amifostine	CTD	1.615e-16	7.583e-14	7	CDKN1A,BAX,BCL2,MAPK14,MDM2,IL6,TP53
41	15	Actinomycin D	Stitch	2.707e-16	1.147e-13	15	TGFB1,CDKN1A,BAX,EPO,LTA,TNF,BCL2,MAPK14,MDM2,HBEGF,IL6,TP53,CXCL8,ACTA2,VEGFA
42	16	Furosemide	CTD	4.639e-16	1.874e-13	11	TGFB1,BAX,LTA,TNF,BCL2,ITGA5,MDM2,PDGFRA,IL6,SERPINF1,VEGFA
44	17	galangin	CTD	5.256e-16	2.047e-13	9	TGFB1,CDKN1A,BAX,TNF,BCL2,IL6,CXCL8,SMAD7,VEGFA
47	18	taxol	Stitch	7.019e-16	2.595e-13	15	TGFB1,CDKN1A,BAX,EPO,PRKCA,TNF,BCL2,MAPK14,MDM2,IL6,TP53,CNR2,CXCL8,ACTA2,VEGFA
49	19	Emodin	CTD	8.432e-16	2.941e-13	11	TGFB1,BAX,PRKCA,TNF,BCL2,MAPK14,IL6,NOTCH1,TP53,ACTA2,VEGFA
53	20	Diclofenac	CTD	9.111e-16	2.951e-13	15	CDKN1A,BAX,EPO,MET,PRKCA,TNF,MAPK14,MDM2,TTR,HBEGF,IL6,KNG1,TP53,CXCL8,VEGFA
57	21	Octreotide	CTD	1.132e-15	3.39e-13	8	TGFB1,BAX,BMP7,TNF,TP53,ACTA2,SMAD7,VEGFA
59	22	myricetin	CTD	1.33e-15	3.917e-13	9	TGFB1,CDKN1A,BAX,MET,TNF,BCL2,HBEGF,IL6,VEGFA
61	23	glycine propionyl carnitine	CTD	1.43e-15	4.074e-13	6	TGFB1,BAX,TNF,BCL2,IL6,ACTA2
62	24	Deferoxamine	CTD	1.892e-15	5.301e-13	11	TGFB1,CDKN1A,BAX,EPO,TNF,LOX,IL6,TP53,CXCL8,ACTA2,VEGFA
67	25	genistein	Stitch	2.361e-15	6.123e-13	18	TGFB1,CDKN1A,BAX,EPO,MET,PRKCA,TNF,BCL2,MAPK14,ITGA5,MDM2,PDGFRA,HBEGF,IL6,TP53,CXCL8,ACTA2,VEGFA
72	26	Celecoxib	CTD	3.619e-15	8.733e-13	13	TGFB1,CDKN1A,BAX,MET,TNF,BCL2,MAPK14,IL6,TP53,EDNRB,CXCL8,ACTA2,VEGFA
73	27	Ascorbic Acid	CTD	3.699e-15	8.803e-13	15	TGFB1,CDKN1A,BAX,MET,BMP7,TNF,BCL2,MAPK14,MDM2,IL6,TP53,EDNRB,CXCL8,ACTA2,VEGFA
77	28	thymoquinone	CTD	5.106e-15	1.152e-12	8	TGFB1,CDKN1A,BAX,TNF,BCL2,IL6,TP53,ACTA2
88	29	kaempferol	CTD	1.183e-14	2.336e-12	10	CDKN1A,BAX,MET,TNF,BCL2,IL6,TP53,CXCL8,ACTA2,VEGFA
89	30	telmisartan	CTD	1.481e-14	2.892e-12	9	TGFB1,BAX,TNF,BCL2,MAPK14,IL6,EDNRB,CXCL8,VEGFA
90	31	N-acetylcysteine	Stitch	1.522e-14	2.938e-12	14	CDKN1A,BAX,EPO,PRKCA,TNF,BCL2,MAPK14,MDM2,HBEGF,IL6,TP53,CXCL8,SERPINF1,VEGFA
91	32	hesperetin	CTD	1.561e-14	2.979e-12	8	TGFB1,CDKN1A,BAX,TNF,BCL2,IL6,TP53,ACTA2
92	33	Bleomycin	CTD	1.695e-14	3.202e-12	13	TGFB1,CDKN1A,BAX,TNF,BCL2,MIR182,HBEGF,IL6,TP53,CXCL8,ACTA2,SMAD7,VEGFA
98	34	fisetin	CTD	2.409e-14	4.271e-12	8	CDKN1A,BAX,TNF,BCL2,IL6,TP53,CXCL8,VEGFA
99	35	Doxorubicin	CTD	2.623e-14	4.604e-12	20	TGFB1,CDKN1A,BAX,EPO,MET,PRKCA,TNF,BCL2,MAPK14,MDM2,MIR182,LOX,HBEGF,IL6,KNG1,TP53,CXCL8,ACTA2,SMAD7,VEGFA
103	36	Thioctic Acid	CTD	2.944e-14	4.966e-12	10	TGFB1,BAX,C4B,TNF,BCL2,MAPK14,IL6,TP53,ACTA2,VEGFA
104	37	Losartan	CTD	3.331e-14	5.517e-12	10	TGFB1,BAX,TNF,BCL2,LOX,IL6,KNG1,TP53,ACTA2,VEGFA
110	38	curdlan	CTD	4.367e-14	6.897e-12	9	TGFB1,CDKN1A,BAX,LTA,TNF,BCL2,IL6,TP53,VEGFA
112	39	naringenin	CTD	5.165e-14	8.012e-12	9	TGFB1,BAX,PRKCA,TNF,BCL2,IL6,TP53,CXCL8,ACTA2
114	40	salvianolic acid B	CTD	5.481e-14	8.352e-12	7	TGFB1,BAX,TNF,BCL2,IL6,TP53,ACTA2
115	41	Betamethasone-d5	Stitch	5.618e-14	8.487e-12	18	TGFB1,CDKN1A,BAX,PRKCA,LTA,TNF,BCL2,MAPK14,ITGA5,IGFBP6,LOX,HBEGF,IL6,TP53,EDNRB,CXCL8,ACTA2,VEGFA
117	42	Pravastatin	CTD	6.098e-14	9.054e-12	8	CDKN1A,BAX,TNF,BCL2,MDM2,IL6,TP53,CXCL8
119	43	baicalin	CTD	6.797e-14	9.922e-12	7	TGFB1,BAX,TNF,BCL2,IL6,NOTCH1,TP53
120	44	chrysin	CTD	7.16e-14	1.037e-11	9	TGFB1,CDKN1A,BAX,TNF,BCL2,IL6,TP53,CXCL8,ACTA2
135	45	Ursodeoxycholic Acid	CTD	1.476e-13	1.899e-11	11	TGFB1,BAX,MET,TNF,BCL2,MDM2,LOX,IL6,TP53,CXCL8,SMAD7
143	46	docetaxel	CTD	2.722e-13	3.261e-11	9	CDKN1A,BAX,EPO,TNF,BCL2,MDM2,IL6,TP53,VEGFA
144	47	Ellagic Acid	CTD	2.722e-13	3.261e-11	9	TGFB1,CDKN1A,TNF,BCL2,MAPK14,IL6,TP53,CXCL8,SMAD7
148	48	Carbocysteine	CTD	3.005e-13	3.528e-11	5	TGFB1,CDKN1A,TNF,CXCL8,VEGFA
151	49	Apigenin	CTD	3.272e-13	3.765e-11	10	CDKN1A,BAX,MET,TNF,BCL2,HBEGF,IL6,TP53,CXCL8,VEGFA
157	50	indomethacin	Stitch	3.704e-13	4.098e-11	14	TGFB1,EPO,LTA,TNF,TTR,LOX,HBEGF,IL6,KNG1,EDNRB,CXCL8,ACTA2,SMAD7,VEGFA
158	51	benazepril	CTD	4.006e-13	4.377e-11	8	TGFB1,BAX,TNF,BCL2,IL6,KNG1,ACTA2,VEGFA
160	52	Niacin	CTD	4.074e-13	4.424e-11	9	TGFB1,CDKN1A,TNF,IL6,NOTCH1,TP53,EDNRB,CXCL8,VEGFA
163	53	Daunorubicin	CTD	5.011e-13	5.316e-11	10	TGFB1,CDKN1A,BAX,TNF,BCL2,IL6,TP53,EDNRB,CXCL8,VEGFA
164	54	Carnosine	CTD	5.018e-13	5.316e-11	6	TGFB1,BAX,TNF,BCL2,IL6,VEGFA
165	55	lycopene	CTD	5.278e-13	5.558e-11	9	CDKN1A,BAX,C4B,TNF,BCL2,MAPK14,IL6,TP53,CXCL8
166	56	baicalein	CTD	5.353e-13	5.602e-11	8	TGFB1,BAX,PRKCA,TNF,BCL2,NOTCH1,TP53,VEGFA
168	57	5-FU	Stitch	6.136e-13	6.346e-11	13	TGFB1,CDKN1A,BAX,EPO,TNF,BCL2,MAPK14,MDM2,IGFBP6,IL6,TP53,CXCL8,VEGFA
171	58	Colchicine	CTD	6.591e-13	6.696e-11	10	TGFB1,CDKN1A,BAX,TNF,BCL2,IL6,TP53,EDNRB,CXCL8,ACTA2
172	59	homoorientin	CTD	6.755e-13	6.823e-11	5	TGFB1,TNF,BCL2,IL6,ACTA2
175	60	cetrorelix	CTD	8.015e-13	7.957e-11	7	TGFB1,CDKN1A,BAX,BCL2,IL6,TP53,VEGFA
180	61	tetracycline CMT-3	CTD	9.033e-13	8.719e-11	6	TGFB1,BAX,PRKCA,TNF,BCL2,CXCL8
183	62	silybin	CTD	1.013e-12	9.612e-11	8	TGFB1,CDKN1A,BAX,TNF,BCL2,TP53,CXCL8,VEGFA
189	63	quinone	CTD	1.233e-12	1.122e-10	7	CDKN1A,BAX,TNF,BCL2,IL6,TP53,CXCL8
190	64	Sildenafil Citrate	CTD	1.233e-12	1.122e-10	7	TGFB1,BAX,TNF,BCL2,TP53,ACTA2,VEGFA
191	65	ursolic acid	CTD	1.233e-12	1.122e-10	7	TGFB1,CDKN1A,BAX,TNF,BCL2,IL6,VEGFA
197	66	Glutathione	CTD	1.387e-12	1.223e-10	11	TGFB1,CDKN1A,BAX,EPO,MET,TNF,BCL2,IL6,TP53,CXCL8,VEGFA
198	67	Docosahexaenoic Acids	CTD	1.552e-12	1.355e-10	9	TGFB1,CDKN1A,BAX,TNF,BCL2,IL6,KNG1,CNR2,SMAD7
199	68	Butyric Acid	CTD	1.552e-12	1.355e-10	9	TGFB1,CDKN1A,BAX,TNF,BCL2,IL6,TP53,CXCL8,VEGFA
202	69	tetrandrine	CTD	1.62e-12	1.393e-10	7	TGFB1,CDKN1A,BAX,TNF,BCL2,IL6,ACTA2
205	70	alpha-Tocopherol	CTD	1.835e-12	1.555e-10	9	TGFB1,CDKN1A,BAX,TNF,BCL2,MAPK14,IL6,TP53,CXCL8
211	71	Chlorogenic Acid	CTD	2.143e-12	1.764e-10	8	BAX,TNF,BCL2,MAPK14,IL6,TP53,CXCL8,ACTA2
212	72	Fenretinide	CTD	2.241e-12	1.837e-10	10	CDKN1A,BAX,TNF,BCL2,MAPK14,MDM2,TTR,IL6,TP53,VEGFA
218	73	ciglitazone	Stitch	2.408e-12	1.919e-10	9	TGFB1,BAX,TNF,BCL2,MAPK14,LOX,IL6,CXCL8,VEGFA
220	74	4-coumaric acid	CTD	2.518e-12	1.988e-10	6	TGFB1,BAX,TNF,BCL2,MAPK14,IL6
222	75	ferrous sulfate	CTD	2.71e-12	2.121e-10	8	CDKN1A,BAX,LTA,TNF,BCL2,IL6,CXCL8,ACTA2
225	76	Doxycycline	CTD	3.067e-12	2.358e-10	7	CDKN1A,BAX,TNF,BCL2,MAPK14,CXCL8,ACTA2
226	77	parthenolide	CTD	3.067e-12	2.358e-10	7	BAX,TNF,BCL2,IL6,TP53,CXCL8,VEGFA
227	78	Fenbendazole	CTD	3.171e-12	2.413e-10	6	CDKN1A,TNF,MDM2,TP53,CXCL8,VEGFA
228	79	saikosaponin	CTD	3.171e-12	2.413e-10	6	TGFB1,BAX,TNF,BCL2,IL6,ACTA2
230	80	sulforafan	CTD	3.281e-12	2.479e-10	12	TGFB1,CDKN1A,BAX,PRKCA,TNF,BCL2,IL6,KNG1,NOTCH1,TP53,CXCL8,ACTA2
233	81	Butylated Hydroxytoluene	CTD	3.85e-12	2.862e-10	9	TGFB1,PRKCA,TNF,MAPK14,TTR,KNG1,TP53,ACTA2,VEGFA
236	82	Phosphatidylcholines	CTD	3.898e-12	2.862e-10	7	TGFB1,CDKN1A,BAX,TNF,BCL2,IL6,TP53
238	83	Nitroprusside	CTD	3.947e-12	2.881e-10	8	BAX,EPO,TNF,BCL2,KNG1,TP53,EDNRB,VEGFA
240	84	Ganciclovir	CTD	4.102e-12	2.957e-10	4	TNF,BCL2,MDM2,TP53
243	85	Noscapine	CTD	4.233e-12	3.022e-10	5	CDKN1A,BAX,BCL2,TP53,VEGFA
244	86	Phenylephrine	CTD	4.244e-12	3.022e-10	12	TGFB1,CDKN1A,BAX,PRKCA,BMP7,TNF,BCL2,MAPK14,IL6,EDNRB,ACTA2,VEGFA
245	87	Carboplatin	CTD	4.566e-12	3.237e-10	8	CDKN1A,BAX,EPO,TNF,BCL2,MAPK14,IL6,TP53
246	88	mithramycin A	CTD	4.905e-12	3.45e-10	6	TGFB1,CDKN1A,BAX,TNF,TP53,VEGFA
249	89	Silymarin	CTD	5.453e-12	3.805e-10	9	TGFB1,CDKN1A,BAX,TNF,BCL2,IL6,TP53,CXCL8,ACTA2
250	90	Ciprofloxacin	CTD	5.5e-12	3.822e-10	7	TGFB1,CDKN1A,BAX,TNF,BCL2,IL6,CXCL8
252	91	Atorvastatin Calcium	CTD	5.725e-12	3.931e-10	9	TGFB1,CDKN1A,BAX,TNF,BCL2,MAPK14,HBEGF,IL6,CXCL8
253	92	apocynin	Stitch	5.725e-12	3.931e-10	9	TGFB1,PRKCA,TNF,MAPK14,TTR,HBEGF,TP53,EDNRB,VEGFA
254	93	delphinidin	CTD	6.031e-12	4.112e-10	6	TGFB1,BAX,TNF,BCL2,ACTA2,VEGFA
255	94	Mycophenolic Acid	CTD	6.06e-12	4.112e-10	8	TGFB1,BAX,PRKCA,LTA,TNF,BCL2,IL6,CXCL8
256	95	Niacinamide	CTD	6.06e-12	4.112e-10	8	CDKN1A,BAX,TNF,BCL2,MDM2,IL6,TP53,CXCL8
258	96	Riboflavin	CTD	6.857e-12	4.591e-10	7	BAX,TNF,BCL2,IL6,TP53,EDNRB,CXCL8
261	97	Valsartan	CTD	6.955e-12	4.629e-10	8	TGFB1,BMP7,TNF,HBEGF,IL6,KNG1,SMAD7,VEGFA
262	98	theaflavin	CTD	7.363e-12	4.864e-10	6	CDKN1A,BAX,BCL2,MAPK14,MDM2,TP53
264	99	phenylmethylpyrazolone	CTD	7.636e-12	4.987e-10	7	TGFB1,BAX,TNF,BCL2,IL6,CXCL8,VEGFA
267	100	Metformin	CTD	8.295e-12	5.397e-10	11	TGFB1,CDKN1A,BAX,PRKCA,TNF,BCL2,MDM2,IL6,TP53,CXCL8,VEGFA
